# Supplementary material for: Structural identification of vasodilator binding sites on the SUR2 subunit
Source: Nat Commun. 2022 May 13;13:2675. doi: 10.1038/s41467-022-30428-y (PMC9106677; doi:10.1038/s41467-022-30428-y)
Supplement: Supplementary file 3 — Source Data [file 41467_2022_30428_MOESM3_ESM.xlsx]

## Sheet: Fig. 2d
	log[P1075(nM)]	SUR2B-WT (%)			SUR2B-H756A (%)			SUR2B-D1008A (%)			SUR2B-I1004L (%)				SUR2B-T1253M (%)
	4.48	64.34	66.9	63.56	19.91	6.02	8.22	23.84	8.11	13.84	56.06	58.16	65.1	60.05	24.58	29.03	17.7
	4	63.07	63.57	59.86	13.46	6.86	7.37	17.94	11.63	14.04	34.51	37.99	49.01	44.5	10.81	14.16	5.96
	3.52	62.88	61.89	57.59	10.66	4.41	5.63	16.42	10.52	15.96	16.31	18.99	28.22	21.91	6.85	11.43	-1.83
	3.05	60.02	57.8	53.07	9.73	4.57	5.38	17.09	10.9	12.87	10.15	11.61	15.65	12.14	5.37	7.62	2.44
	2.57	52.56	41.76	35.42	9.05	3.55	4.71	19.24	11.37	13.22	8.17	7.84	10.91	8.13	5.64	5.93	-0.31
	2.09	32.8	23.39	18.71	10.07	3.53	5.22	18.24	10.91	13.75	5.13	11.25	10.13	7.06	4.91	6.26	-1.1
	1.61	21.06	13.23	7.09	8.65	3.96	4.23	20.01	8.97	13.78	4.47	8.89	12.3	7.25	3.84	7.09	-4.38

## Sheet: Fig. 2e
		SUR2B-WT (%)								SUR2B-H756A (%)						SUR2B-D1008A (%)							SUR2B-I1004L (%)							SUR2B-T1253M (%)
	- MI	13.59	8.56	5.53	2.98	2.75	9.19	8.25	9.09	8.82	5.65	3.8	3.11	7.35	9.27	20.95	11.03	10.24	9.04	8.91	10.07	12.47	5.77	8.22	6.17	7.15	7.98	7.83	5.87	3.52	6.81	-2.12	4.56	8.07	7.9
	+ MI	74.72	70.3	57.84	36.01	29.24	52.28	76.09	67.77	63.97	32.26	26.28	41.73	30.21	51.15	77.3	46.46	37.9	49.06	53.04	70.68	68.69	68.66	65.25	75.91	61.44	47.75	41.35	44.02	48.84	44.53	32.68	29.86	37.35	50.39

## Sheet: Fig. 3d
	log[Lev(nM)]	SUR2B-WT (%)					SUR2B-H756A (%)			SUR2B-D1008A (%)				SUR2B-I1004L (%)			SUR2B-T1253M (%)
	4.48	39.99	43.91	46.95	60.74	64.44	-0.17	0.38	9.02	6.51	7.68	9.9	10.28	43.99	46.35	46.12	44.76	49.58	54.74
	4	47.29	36.65	44.62	49.93	51.04	6.75	7.23	9.25	10.82	11.68	11.41	10.1	18.69	17.79	22.86	22.65	25.98	32.07
	3.52	39.57	36	36.76	36.01	36.64	4.48	6.21	9.05	10.39	10.37	10.67	11.72	9.41	10.62	12.42	10.43	11.34	15.12
	3.05	24.49	14.55	26.57	18.78	19.01	5.31	6.44	7.43	10.62	9.62	10.33	8	7.6	7.03	10.73	7.38	8.31	12.23
	2.57	10.74	9.76	10.21	10.84	12.38	5.11	6.67	5.29	10.04	10.31	9.21	9.28	7.97	7.61	9.56	4.01	5.45	10.48
	2.09	4.16	1.63	11	9.66	8.51	3.43	5.54	6.91	8.5	10.15	11.61	10.73	6.68	6.51	9.63	5.47	5.02	8.93
	1.61	0.89	2.67	4.48	8.76	8.82	6.71	7.09	8.93	11.36	10.91	10.54	10.67	8.06	4.09	14.72	6.96	7.64	10.95

## Sheet: Supplemetary Fig. 1l
	(ml)	UV absorbance at 280 nm
	0.001613	-0.474853
	0.003276	-0.476842
	0.00494	-0.478018
	0.006603	-0.479095
	0.008267	-0.479874
	0.00993	-0.480108
	0.011593	-0.481084
	0.013257	-0.480603
	0.01492	-0.481205
	0.016584	-0.481392
	0.018247	-0.481701
	0.019911	-0.481666
	0.021574	-0.480302
	0.023237	-0.479152
	0.024901	-0.478267
	0.026564	-0.477739
	0.028228	-0.474149
	0.029891	-0.475212
	0.031555	-0.473493
	0.033218	-0.47244
	0.034881	-0.467132
	0.036545	-0.462881
	0.038208	-0.460615
	0.039872	-0.456454
	0.041535	-0.455422
	0.043199	-0.452287
	0.044862	-0.449662
	0.046525	-0.447582
	0.048189	-0.444456
	0.049852	-0.440891
	0.051516	-0.439836
	0.053179	-0.43766
	0.054843	-0.436887
	0.056506	-0.435211
	0.058169	-0.432991
	0.059833	-0.432856
	0.061496	-0.431174
	0.06316	-0.430302
	0.064823	-0.430351
	0.066486	-0.428855
	0.06815	-0.42668
	0.069813	-0.426922
	0.071477	-0.424471
	0.07314	-0.424126
	0.074804	-0.422253
	0.076467	-0.423403
	0.07813	-0.424334
	0.079794	-0.425073
	0.081457	-0.430036
	0.083121	-0.436431
	0.084784	-0.446583
	0.086448	-0.458343
	0.088111	-0.468491
	0.089774	-0.479402
	0.091438	-0.492101
	0.093101	-0.499734
	0.094765	-0.506533
	0.096428	-0.513662
	0.098092	-0.521195
	0.099755	-0.529795
	0.101418	-0.535308
	0.103082	-0.542445
	0.104745	-0.550388
	0.106409	-0.556399
	0.108072	-0.56229
	0.109736	-0.569168
	0.111399	-0.574264
	0.113062	-0.580206
	0.114726	-0.583727
	0.116389	-0.589074
	0.118053	-0.593269
	0.119716	-0.59746
	0.12138	-0.600269
	0.123043	-0.599711
	0.124706	-0.596135
	0.12637	-0.590076
	0.128033	-0.58084
	0.129697	-0.572762
	0.13136	-0.563287
	0.133024	-0.548623
	0.134687	-0.538975
	0.13635	-0.528391
	0.138014	-0.519406
	0.139677	-0.508861
	0.141341	-0.495889
	0.143004	-0.481665
	0.144667	-0.465474
	0.146331	-0.449678
	0.147994	-0.432662
	0.149658	-0.415268
	0.151321	-0.395176
	0.152985	-0.374567
	0.154648	-0.352494
	0.156311	-0.330737
	0.157975	-0.307837
	0.159638	-0.284386
	0.161302	-0.262628
	0.162965	-0.240467
	0.164629	-0.217282
	0.166292	-0.197697
	0.167955	-0.175622
	0.169619	-0.15488
	0.171282	-0.136623
	0.172946	-0.121765
	0.174609	-0.110541
	0.176273	-0.097309
	0.177936	-0.086537
	0.179599	-0.073574
	0.181263	-0.063301
	0.182926	-0.054271
	0.18459	-0.047938
	0.186253	-0.044319
	0.187917	-0.038499
	0.18958	-0.036869
	0.191243	-0.038505
	0.192907	-0.040496
	0.19457	-0.044791
	0.196234	-0.049164
	0.197897	-0.05667
	0.199561	-0.064257
	0.201224	-0.072032
	0.202887	-0.076357
	0.204551	-0.083249
	0.206214	-0.092545
	0.207878	-0.099605
	0.209541	-0.107666
	0.211205	-0.115681
	0.212868	-0.122465
	0.214531	-0.129703
	0.216195	-0.136743
	0.217858	-0.141303
	0.219522	-0.145724
	0.221185	-0.153189
	0.222848	-0.159012
	0.224512	-0.16515
	0.226175	-0.170386
	0.227839	-0.176031
	0.229502	-0.183859
	0.231166	-0.187449
	0.232829	-0.190703
	0.234492	-0.196176
	0.236156	-0.199701
	0.237819	-0.205794
	0.239483	-0.209789
	0.241146	-0.214701
	0.24281	-0.219635
	0.244473	-0.22727
	0.246136	-0.233641
	0.2478	-0.240601
	0.249463	-0.246719
	0.251127	-0.252209
	0.25279	-0.257924
	0.254454	-0.262508
	0.256117	-0.265454
	0.25778	-0.270344
	0.259444	-0.27596
	0.261107	-0.28285
	0.262771	-0.286262
	0.264434	-0.291431
	0.266098	-0.295881
	0.267761	-0.301286
	0.269424	-0.306356
	0.271088	-0.311574
	0.272751	-0.317618
	0.274415	-0.322929
	0.276078	-0.327419
	0.277742	-0.333367
	0.279405	-0.335521
	0.281068	-0.33876
	0.282732	-0.342987
	0.284395	-0.347318
	0.286059	-0.350109
	0.287722	-0.352654
	0.289385	-0.353641
	0.291049	-0.355531
	0.292712	-0.358814
	0.294376	-0.36281
	0.296039	-0.365974
	0.297703	-0.371105
	0.299366	-0.371395
	0.301029	-0.374987
	0.302693	-0.378028
	0.304356	-0.380893
	0.30602	-0.382805
	0.307683	-0.384213
	0.309347	-0.385547
	0.31101	-0.385406
	0.312673	-0.387529
	0.314337	-0.38929
	0.316	-0.390658
	0.317664	-0.392955
	0.319327	-0.39497
	0.320991	-0.3977
	0.322654	-0.401456
	0.324317	-0.404317
	0.325981	-0.407324
	0.327644	-0.410873
	0.329308	-0.41369
	0.330971	-0.41584
	0.332635	-0.418565
	0.334298	-0.419962
	0.335961	-0.422243
	0.337625	-0.422006
	0.339288	-0.421537
	0.340952	-0.425589
	0.342615	-0.427072
	0.344279	-0.428504
	0.345942	-0.429971
	0.347605	-0.432092
	0.349269	-0.434018
	0.350932	-0.437989
	0.352596	-0.44111
	0.354259	-0.441681
	0.355923	-0.444094
	0.357586	-0.447524
	0.359249	-0.449023
	0.360913	-0.451047
	0.362576	-0.453256
	0.36424	-0.45508
	0.365903	-0.456783
	0.367566	-0.458445
	0.36923	-0.460104
	0.370893	-0.461377
	0.372557	-0.462865
	0.37422	-0.465525
	0.375884	-0.468126
	0.377547	-0.467761
	0.37921	-0.47009
	0.380874	-0.472973
	0.382537	-0.473841
	0.384201	-0.474812
	0.385864	-0.475929
	0.387528	-0.477663
	0.389191	-0.479048
	0.390854	-0.481543
	0.392518	-0.480692
	0.394181	-0.482007
	0.395845	-0.4825
	0.397508	-0.483565
	0.399172	-0.482888
	0.400835	-0.48462
	0.402498	-0.483312
	0.404162	-0.484329
	0.405825	-0.482092
	0.407489	-0.48269
	0.409152	-0.482221
	0.410816	-0.482148
	0.412479	-0.48293
	0.414142	-0.483584
	0.415806	-0.482187
	0.417469	-0.48248
	0.419133	-0.48467
	0.420796	-0.485944
	0.42246	-0.487171
	0.424123	-0.488613
	0.425786	-0.489771
	0.42745	-0.49051
	0.429113	-0.491457
	0.430777	-0.491
	0.43244	-0.491409
	0.434104	-0.493624
	0.435767	-0.49436
	0.43743	-0.495493
	0.439094	-0.495712
	0.440757	-0.498218
	0.442421	-0.500689
	0.444084	-0.503129
	0.445747	-0.503047
	0.447411	-0.507766
	0.449074	-0.508346
	0.450738	-0.509536
	0.452401	-0.511558
	0.454065	-0.51318
	0.455728	-0.5144
	0.457391	-0.514797
	0.459055	-0.5139
	0.460718	-0.514141
	0.462382	-0.51403
	0.464045	-0.515665
	0.465709	-0.515237
	0.467372	-0.514877
	0.469035	-0.515515
	0.470699	-0.515342
	0.472362	-0.517371
	0.474026	-0.518179
	0.475689	-0.516227
	0.477353	-0.515703
	0.479016	-0.517382
	0.480679	-0.517419
	0.482343	-0.516583
	0.484006	-0.515901
	0.48567	-0.517187
	0.487333	-0.51839
	0.488997	-0.517971
	0.49066	-0.51737
	0.492323	-0.51728
	0.493987	-0.515608
	0.49565	-0.514557
	0.497314	-0.513504
	0.498977	-0.513098
	0.500641	-0.513789
	0.502304	-0.51546
	0.503967	-0.516685
	0.505631	-0.515671
	0.507294	-0.516379
	0.508958	-0.517249
	0.510621	-0.516891
	0.512285	-0.516729
	0.513948	-0.515479
	0.515611	-0.515138
	0.517275	-0.51621
	0.518938	-0.516859
	0.520602	-0.516428
	0.522265	-0.518711
	0.523928	-0.519684
	0.525592	-0.521223
	0.527255	-0.518624
	0.528919	-0.518686
	0.530582	-0.518638
	0.532246	-0.5189
	0.533909	-0.519968
	0.535572	-0.519762
	0.537236	-0.51965
	0.538899	-0.519207
	0.540563	-0.518822
	0.542226	-0.519735
	0.54389	-0.520002
	0.545553	-0.519224
	0.547216	-0.518761
	0.54888	-0.519212
	0.550543	-0.51991
	0.552207	-0.520936
	0.55387	-0.522564
	0.555534	-0.522352
	0.557197	-0.521076
	0.55886	-0.52245
	0.560524	-0.522887
	0.562187	-0.520657
	0.563851	-0.518546
	0.565514	-0.517621
	0.567178	-0.514979
	0.568841	-0.516203
	0.570504	-0.516278
	0.572168	-0.514885
	0.573831	-0.515827
	0.575495	-0.514089
	0.577158	-0.51387
	0.578821	-0.514403
	0.580485	-0.517498
	0.582148	-0.519648
	0.583812	-0.520418
	0.585475	-0.52085
	0.587139	-0.523598
	0.588802	-0.523508
	0.590465	-0.522602
	0.592129	-0.521891
	0.593792	-0.523072
	0.595456	-0.52208
	0.597119	-0.522742
	0.598783	-0.522141
	0.600446	-0.520622
	0.602109	-0.519403
	0.603773	-0.517191
	0.605436	-0.513292
	0.6071	-0.511752
	0.608763	-0.511792
	0.610427	-0.511233
	0.61209	-0.509178
	0.613753	-0.508774
	0.615417	-0.507699
	0.61708	-0.507673
	0.618744	-0.508116
	0.620407	-0.506732
	0.622071	-0.504531
	0.623734	-0.503146
	0.625397	-0.503339
	0.627061	-0.502313
	0.628724	-0.498684
	0.630388	-0.496303
	0.632051	-0.495538
	0.633715	-0.494695
	0.635378	-0.493551
	0.637041	-0.492417
	0.638705	-0.491107
	0.640368	-0.492953
	0.642032	-0.49373
	0.643695	-0.495142
	0.645359	-0.499939
	0.647022	-0.503742
	0.648685	-0.504287
	0.650349	-0.502844
	0.652012	-0.502009
	0.653676	-0.502378
	0.655339	-0.502183
	0.657003	-0.501793
	0.658666	-0.50237
	0.660329	-0.501867
	0.661993	-0.501533
	0.663656	-0.501221
	0.66532	-0.50078
	0.666983	-0.499075
	0.668646	-0.498276
	0.67031	-0.499608
	0.671973	-0.5021
	0.673637	-0.50285
	0.6753	-0.503957
	0.676964	-0.502409
	0.678627	-0.501848
	0.68029	-0.502869
	0.681954	-0.502822
	0.683617	-0.501783
	0.685281	-0.500862
	0.686944	-0.498688
	0.688608	-0.498354
	0.690271	-0.49762
	0.691934	-0.496864
	0.693598	-0.497461
	0.695261	-0.497666
	0.696925	-0.497311
	0.698588	-0.498535
	0.700252	-0.498968
	0.701915	-0.497214
	0.703578	-0.496761
	0.705242	-0.495604
	0.706905	-0.495275
	0.708569	-0.495084
	0.710232	-0.493591
	0.711896	-0.491909
	0.713559	-0.49169
	0.715222	-0.491422
	0.716886	-0.489355
	0.718549	-0.488334
	0.720213	-0.487276
	0.721876	-0.486157
	0.72354	-0.483772
	0.725203	-0.481534
	0.726866	-0.48085
	0.72853	-0.480458
	0.730193	-0.481248
	0.731857	-0.482099
	0.73352	-0.481863
	0.735183	-0.481903
	0.736847	-0.48149
	0.73851	-0.481179
	0.740174	-0.478551
	0.741837	-0.477204
	0.743501	-0.476858
	0.745164	-0.478533
	0.746827	-0.480321
	0.748491	-0.479236
	0.750154	-0.477686
	0.751818	-0.476966
	0.753481	-0.478138
	0.755145	-0.474796
	0.756808	-0.475287
	0.758471	-0.474513
	0.760135	-0.475229
	0.761798	-0.476751
	0.763462	-0.475485
	0.765125	-0.475501
	0.766789	-0.476312
	0.768452	-0.478282
	0.770115	-0.476787
	0.771779	-0.47525
	0.773442	-0.473797
	0.775106	-0.474497
	0.776769	-0.473448
	0.778433	-0.472258
	0.780096	-0.472633
	0.781759	-0.472334
	0.783423	-0.469647
	0.785086	-0.470841
	0.78675	-0.469455
	0.788413	-0.467808
	0.790077	-0.468941
	0.79174	-0.46952
	0.793403	-0.468975
	0.795067	-0.466114
	0.79673	-0.467618
	0.798394	-0.464346
	0.800057	-0.464643
	0.80172	-0.463714
	0.803384	-0.46075
	0.805047	-0.461246
	0.806711	-0.461812
	0.808374	-0.462701
	0.810038	-0.460731
	0.811701	-0.461928
	0.813365	-0.461814
	0.815028	-0.460538
	0.816691	-0.459843
	0.818355	-0.458503
	0.820018	-0.459296
	0.821682	-0.457153
	0.823345	-0.456128
	0.825008	-0.457157
	0.826672	-0.457195
	0.828335	-0.45551
	0.829999	-0.455105
	0.831662	-0.455408
	0.833326	-0.453927
	0.834989	-0.454847
	0.836652	-0.454363
	0.838316	-0.451763
	0.839979	-0.45172
	0.841643	-0.450064
	0.843306	-0.448081
	0.84497	-0.450023
	0.846633	-0.447801
	0.848296	-0.445911
	0.84996	-0.445552
	0.851623	-0.4439
	0.853287	-0.442895
	0.85495	-0.441592
	0.856614	-0.441375
	0.858277	-0.440652
	0.85994	-0.439359
	0.861604	-0.437223
	0.863267	-0.435497
	0.864931	-0.435321
	0.866594	-0.433299
	0.868258	-0.432287
	0.869921	-0.431964
	0.871584	-0.429973
	0.873248	-0.426427
	0.874911	-0.424008
	0.876575	-0.422456
	0.878238	-0.422696
	0.879902	-0.422686
	0.881565	-0.422649
	0.883228	-0.422154
	0.884892	-0.42196
	0.886555	-0.41999
	0.888219	-0.420676
	0.889882	-0.422114
	0.891545	-0.419737
	0.893209	-0.417404
	0.894872	-0.415498
	0.896536	-0.414669
	0.898199	-0.413715
	0.899863	-0.411271
	0.901526	-0.410724
	0.903189	-0.409617
	0.904853	-0.411013
	0.906516	-0.410056
	0.90818	-0.411272
	0.909843	-0.408855
	0.911507	-0.409056
	0.91317	-0.40859
	0.914833	-0.408176
	0.916497	-0.409773
	0.91816	-0.408563
	0.919824	-0.406897
	0.921487	-0.40642
	0.923151	-0.406861
	0.924814	-0.405982
	0.926477	-0.404619
	0.928141	-0.404409
	0.929804	-0.404628
	0.931468	-0.401427
	0.933131	-0.399246
	0.934795	-0.400077
	0.936458	-0.400585
	0.938121	-0.400221
	0.939785	-0.3993
	0.941448	-0.40063
	0.943112	-0.398831
	0.944775	-0.398394
	0.946439	-0.397335
	0.948102	-0.398755
	0.949765	-0.398099
	0.951429	-0.396466
	0.953092	-0.395786
	0.954756	-0.395642
	0.956419	-0.394928
	0.958082	-0.393655
	0.959746	-0.393541
	0.961409	-0.392063
	0.963073	-0.392834
	0.964736	-0.390687
	0.9664	-0.390897
	0.968063	-0.391433
	0.969727	-0.390866
	0.97139	-0.389666
	0.973053	-0.389712
	0.974717	-0.388563
	0.97638	-0.388144
	0.978044	-0.387828
	0.979707	-0.384401
	0.98137	-0.383828
	0.983034	-0.383166
	0.984697	-0.38213
	0.986361	-0.381126
	0.988024	-0.380447
	0.989688	-0.377542
	0.991351	-0.376719
	0.993014	-0.377486
	0.994678	-0.374461
	0.996341	-0.371991
	0.998005	-0.371093
	0.999668	-0.369911
	1.00133	-0.370321
	1.003	-0.368307
	1.00466	-0.36628
	1.00632	-0.364992
	1.00798	-0.362953
	1.00965	-0.361415
	1.01131	-0.36007
	1.01298	-0.357387
	1.01464	-0.356692
	1.0163	-0.356724
	1.01797	-0.354375
	1.01963	-0.353733
	1.02129	-0.357306
	1.02296	-0.358135
	1.02462	-0.357265
	1.02628	-0.359823
	1.02795	-0.359147
	1.02961	-0.357178
	1.03127	-0.355711
	1.03294	-0.354535
	1.0346	-0.354309
	1.03626	-0.35584
	1.03793	-0.356351
	1.03959	-0.356653
	1.04125	-0.356134
	1.04292	-0.355217
	1.04458	-0.357257
	1.04624	-0.357067
	1.04791	-0.357267
	1.04957	-0.357474
	1.05123	-0.357362
	1.0529	-0.357508
	1.05456	-0.358589
	1.05622	-0.356278
	1.05789	-0.355294
	1.05955	-0.355303
	1.06122	-0.354964
	1.06288	-0.352125
	1.06454	-0.348291
	1.06621	-0.346257
	1.06787	-0.342875
	1.06953	-0.342508
	1.07119	-0.342132
	1.07286	-0.340341
	1.07452	-0.338617
	1.07619	-0.33825
	1.07785	-0.336503
	1.07951	-0.33616
	1.08118	-0.335865
	1.08284	-0.335035
	1.0845	-0.332306
	1.08617	-0.328204
	1.08783	-0.327129
	1.08949	-0.326212
	1.09116	-0.324503
	1.09282	-0.322782
	1.09448	-0.322841
	1.09615	-0.320934
	1.09781	-0.321959
	1.09947	-0.320605
	1.10114	-0.31905
	1.1028	-0.318397
	1.10446	-0.316201
	1.10613	-0.31698
	1.10779	-0.314831
	1.10945	-0.313829
	1.11112	-0.31438
	1.11278	-0.315186
	1.11444	-0.313495
	1.11611	-0.313103
	1.11777	-0.30926
	1.11943	-0.306761
	1.1211	-0.305171
	1.12276	-0.30287
	1.12443	-0.302301
	1.12609	-0.302544
	1.12775	-0.30283
	1.12942	-0.300921
	1.13108	-0.298201
	1.13274	-0.297531
	1.13441	-0.296273
	1.13607	-0.293369
	1.13773	-0.294076
	1.1394	-0.292221
	1.14106	-0.291847
	1.14272	-0.293431
	1.14439	-0.292641
	1.14605	-0.292189
	1.14771	-0.290215
	1.14938	-0.290993
	1.15104	-0.290296
	1.1527	-0.287087
	1.15437	-0.286081
	1.15603	-0.289457
	1.15769	-0.289003
	1.15936	-0.29067
	1.16102	-0.292891
	1.16268	-0.293924
	1.16435	-0.294521
	1.16601	-0.293523
	1.16767	-0.292035
	1.16934	-0.294157
	1.171	-0.29545
	1.17266	-0.295398
	1.17433	-0.2946
	1.17599	-0.294769
	1.17765	-0.293123
	1.17932	-0.290778
	1.18098	-0.289208
	1.18264	-0.288684
	1.18431	-0.287217
	1.18597	-0.286022
	1.18763	-0.285203
	1.1893	-0.283837
	1.19096	-0.283371
	1.19263	-0.283461
	1.19429	-0.284666
	1.19595	-0.282744
	1.19762	-0.278181
	1.19928	-0.276558
	1.20094	-0.274787
	1.20261	-0.27353
	1.20427	-0.270981
	1.20593	-0.268542
	1.2076	-0.26609
	1.20926	-0.266208
	1.21092	-0.264255
	1.21259	-0.263794
	1.21425	-0.264445
	1.21591	-0.262587
	1.21758	-0.258783
	1.21924	-0.260149
	1.2209	-0.258975
	1.22257	-0.258558
	1.22423	-0.257408
	1.22589	-0.256868
	1.22756	-0.255832
	1.22922	-0.255193
	1.23088	-0.255727
	1.23255	-0.253311
	1.23421	-0.251296
	1.23588	-0.250082
	1.23754	-0.250423
	1.2392	-0.251837
	1.24087	-0.250822
	1.24253	-0.250858
	1.24419	-0.25008
	1.24585	-0.25054
	1.24752	-0.249359
	1.24918	-0.249418
	1.25084	-0.250421
	1.25251	-0.247359
	1.25417	-0.245328
	1.25584	-0.244094
	1.2575	-0.24505
	1.25916	-0.246547
	1.26083	-0.246025
	1.26249	-0.246064
	1.26415	-0.246807
	1.26582	-0.246572
	1.26748	-0.246814
	1.26914	-0.245381
	1.27081	-0.245269
	1.27247	-0.244012
	1.27413	-0.244806
	1.2758	-0.246123
	1.27746	-0.24528
	1.27912	-0.244796
	1.28079	-0.243692
	1.28245	-0.241713
	1.28411	-0.240343
	1.28578	-0.239207
	1.28744	-0.238034
	1.2891	-0.237499
	1.29077	-0.237145
	1.29243	-0.234199
	1.29409	-0.234846
	1.29576	-0.235479
	1.29742	-0.235358
	1.29909	-0.235097
	1.30075	-0.235399
	1.30241	-0.233009
	1.30408	-0.231809
	1.30574	-0.231322
	1.3074	-0.231844
	1.30906	-0.232095
	1.31073	-0.232932
	1.31239	-0.233769
	1.31406	-0.233599
	1.31572	-0.23496
	1.31738	-0.233822
	1.31905	-0.232456
	1.32071	-0.230623
	1.32237	-0.22985
	1.32404	-0.231116
	1.3257	-0.231241
	1.32736	-0.229841
	1.32903	-0.229375
	1.33069	-0.229035
	1.33235	-0.229738
	1.33402	-0.232113
	1.33568	-0.230501
	1.33734	-0.229027
	1.33901	-0.227855
	1.34067	-0.225664
	1.34233	-0.225205
	1.344	-0.226988
	1.34566	-0.226759
	1.34732	-0.224773
	1.34899	-0.221663
	1.35065	-0.21941
	1.35231	-0.217804
	1.35398	-0.215319
	1.35564	-0.215216
	1.3573	-0.213844
	1.35897	-0.211116
	1.36063	-0.210062
	1.3623	-0.208767
	1.36396	-0.207746
	1.36562	-0.206731
	1.36729	-0.206651
	1.36895	-0.205574
	1.37061	-0.205454
	1.37227	-0.205034
	1.37394	-0.203801
	1.3756	-0.200849
	1.37727	-0.19959
	1.37893	-0.199868
	1.38059	-0.199143
	1.38226	-0.198829
	1.38392	-0.197915
	1.38558	-0.195029
	1.38725	-0.193131
	1.38891	-0.195143
	1.39057	-0.195375
	1.39224	-0.193317
	1.3939	-0.193243
	1.39556	-0.192341
	1.39723	-0.190805
	1.39889	-0.189797
	1.40055	-0.191294
	1.40222	-0.192421
	1.40388	-0.193607
	1.40554	-0.195025
	1.40721	-0.194483
	1.40887	-0.193943
	1.41053	-0.193297
	1.4122	-0.192002
	1.41386	-0.190975
	1.41552	-0.190225
	1.41719	-0.190041
	1.41885	-0.192804
	1.42051	-0.191275
	1.42218	-0.190529
	1.42384	-0.190413
	1.42551	-0.190529
	1.42717	-0.191604
	1.42883	-0.191782
	1.4305	-0.191293
	1.43216	-0.188867
	1.43382	-0.189344
	1.43549	-0.189155
	1.43715	-0.189631
	1.43881	-0.18999
	1.44048	-0.189304
	1.44214	-0.188476
	1.4438	-0.18898
	1.44547	-0.188151
	1.44713	-0.186225
	1.44879	-0.186812
	1.45046	-0.184703
	1.45212	-0.185182
	1.45378	-0.185504
	1.45545	-0.184884
	1.45711	-0.18479
	1.45877	-0.184528
	1.46044	-0.182085
	1.4621	-0.18188
	1.46376	-0.182361
	1.46543	-0.180602
	1.46709	-0.179205
	1.46875	-0.177988
	1.47042	-0.178893
	1.47208	-0.178616
	1.47374	-0.180678
	1.47541	-0.181233
	1.47707	-0.18028
	1.47873	-0.179923
	1.4804	-0.178209
	1.48206	-0.179322
	1.48372	-0.181124
	1.48539	-0.179976
	1.48705	-0.178382
	1.48872	-0.177581
	1.49038	-0.178678
	1.49204	-0.180137
	1.49371	-0.18071
	1.49537	-0.182242
	1.49703	-0.182629
	1.4987	-0.181468
	1.50036	-0.181553
	1.50202	-0.181298
	1.50369	-0.178861
	1.50535	-0.177571
	1.50701	-0.178363
	1.50868	-0.17884
	1.51034	-0.178419
	1.512	-0.177216
	1.51367	-0.173904
	1.51533	-0.173693
	1.51699	-0.173243
	1.51866	-0.174205
	1.52032	-0.173377
	1.52198	-0.173255
	1.52365	-0.171876
	1.52531	-0.167815
	1.52697	-0.166826
	1.52864	-0.168893
	1.5303	-0.169842
	1.53196	-0.168248
	1.53363	-0.167687
	1.53529	-0.165964
	1.53696	-0.166082
	1.53862	-0.166908
	1.54028	-0.16615
	1.54194	-0.167258
	1.54361	-0.167496
	1.54527	-0.168246
	1.54693	-0.168008
	1.5486	-0.168213
	1.55026	-0.168304
	1.55192	-0.168284
	1.55359	-0.167917
	1.55525	-0.169054
	1.55692	-0.166667
	1.55858	-0.166846
	1.56024	-0.165527
	1.56191	-0.165005
	1.56357	-0.164376
	1.56523	-0.16379
	1.5669	-0.164638
	1.56856	-0.164443
	1.57022	-0.162427
	1.57189	-0.162703
	1.57355	-0.162316
	1.57521	-0.162375
	1.57688	-0.163432
	1.57854	-0.160844
	1.5802	-0.159411
	1.58187	-0.161209
	1.58353	-0.159524
	1.58519	-0.159932
	1.58686	-0.160064
	1.58852	-0.160151
	1.59018	-0.159795
	1.59185	-0.161597
	1.59351	-0.161352
	1.59517	-0.161526
	1.59684	-0.162794
	1.5985	-0.163686
	1.60017	-0.164788
	1.60183	-0.165411
	1.60349	-0.166178
	1.60516	-0.167268
	1.60682	-0.167625
	1.60848	-0.16837
	1.61014	-0.169264
	1.61181	-0.168844
	1.61347	-0.170101
	1.61514	-0.171023
	1.6168	-0.170495
	1.61846	-0.170927
	1.62013	-0.170076
	1.62179	-0.171514
	1.62345	-0.172113
	1.62512	-0.172824
	1.62678	-0.171988
	1.62844	-0.172586
	1.63011	-0.172966
	1.63177	-0.174434
	1.63343	-0.173895
	1.6351	-0.173401
	1.63676	-0.173138
	1.63842	-0.173088
	1.64009	-0.172644
	1.64175	-0.169978
	1.64341	-0.168767
	1.64508	-0.169186
	1.64674	-0.17005
	1.6484	-0.169485
	1.65007	-0.170919
	1.65173	-0.170358
	1.65339	-0.171881
	1.65506	-0.170021
	1.65672	-0.168712
	1.65838	-0.169271
	1.66005	-0.168029
	1.66171	-0.168484
	1.66338	-0.16677
	1.66504	-0.164602
	1.6667	-0.164661
	1.66837	-0.165922
	1.67003	-0.165445
	1.67169	-0.165726
	1.67335	-0.165305
	1.67502	-0.164457
	1.67668	-0.165569
	1.67835	-0.166213
	1.68001	-0.165204
	1.68167	-0.16494
	1.68334	-0.167583
	1.685	-0.168643
	1.68666	-0.168725
	1.68833	-0.169159
	1.68999	-0.169642
	1.69165	-0.168921
	1.69332	-0.170006
	1.69498	-0.170218
	1.69664	-0.170776
	1.69831	-0.170062
	1.69997	-0.16939
	1.70163	-0.170359
	1.7033	-0.171432
	1.70496	-0.172658
	1.70662	-0.174421
	1.70829	-0.175882
	1.70995	-0.176036
	1.71161	-0.178209
	1.71328	-0.179494
	1.71494	-0.179102
	1.7166	-0.180015
	1.71827	-0.181268
	1.71993	-0.182559
	1.72159	-0.184122
	1.72326	-0.1851
	1.72492	-0.18441
	1.72659	-0.185678
	1.72825	-0.187244
	1.72991	-0.18823
	1.73158	-0.189348
	1.73324	-0.188278
	1.7349	-0.18769
	1.73657	-0.187574
	1.73823	-0.18716
	1.73989	-0.189721
	1.74156	-0.190852
	1.74322	-0.191468
	1.74488	-0.193054
	1.74655	-0.193654
	1.74821	-0.193528
	1.74987	-0.191951
	1.75154	-0.189483
	1.7532	-0.187804
	1.75486	-0.187908
	1.75653	-0.187101
	1.75819	-0.1879
	1.75985	-0.186902
	1.76152	-0.186403
	1.76318	-0.185354
	1.76484	-0.187553
	1.76651	-0.187823
	1.76817	-0.185241
	1.76983	-0.184161
	1.7715	-0.183801
	1.77316	-0.183421
	1.77482	-0.184167
	1.77649	-0.183762
	1.77815	-0.183531
	1.77981	-0.183657
	1.78148	-0.183528
	1.78314	-0.184596
	1.7848	-0.184741
	1.78647	-0.184186
	1.78813	-0.1836
	1.7898	-0.185244
	1.79146	-0.187472
	1.79312	-0.188035
	1.79479	-0.18938
	1.79645	-0.189074
	1.79811	-0.192086
	1.79978	-0.190073
	1.80144	-0.192738
	1.8031	-0.19521
	1.80477	-0.195345
	1.80643	-0.19621
	1.80809	-0.196801
	1.80976	-0.199745
	1.81142	-0.201244
	1.81308	-0.202732
	1.81475	-0.203371
	1.81641	-0.204693
	1.81807	-0.206249
	1.81974	-0.207277
	1.8214	-0.20788
	1.82306	-0.207859
	1.82473	-0.207421
	1.82639	-0.206644
	1.82805	-0.208175
	1.82972	-0.209881
	1.83138	-0.20831
	1.83304	-0.206526
	1.83471	-0.208064
	1.83637	-0.209027
	1.83804	-0.211108
	1.8397	-0.209344
	1.84136	-0.211867
	1.84302	-0.210048
	1.84469	-0.20693
	1.84635	-0.208352
	1.84801	-0.206727
	1.84968	-0.206337
	1.85134	-0.2062
	1.85301	-0.206154
	1.85467	-0.206335
	1.85633	-0.207257
	1.858	-0.20703
	1.85966	-0.207827
	1.86132	-0.208209
	1.86299	-0.207186
	1.86465	-0.208708
	1.86631	-0.208353
	1.86798	-0.208855
	1.86964	-0.209955
	1.8713	-0.209194
	1.87297	-0.209868
	1.87463	-0.212267
	1.87629	-0.215186
	1.87796	-0.216951
	1.87962	-0.216065
	1.88128	-0.218002
	1.88295	-0.217891
	1.88461	-0.21866
	1.88627	-0.219564
	1.88794	-0.219258
	1.8896	-0.2197
	1.89126	-0.221407
	1.89293	-0.224306
	1.89459	-0.224637
	1.89626	-0.223362
	1.89792	-0.224331
	1.89958	-0.225145
	1.90125	-0.225526
	1.90291	-0.227069
	1.90457	-0.227908
	1.90623	-0.226696
	1.9079	-0.226458
	1.90956	-0.22752
	1.91122	-0.227969
	1.91289	-0.229324
	1.91455	-0.229927
	1.91622	-0.229257
	1.91788	-0.227964
	1.91954	-0.226048
	1.92121	-0.228767
	1.92287	-0.228814
	1.92453	-0.230101
	1.9262	-0.231033
	1.92786	-0.233129
	1.92952	-0.234299
	1.93119	-0.235862
	1.93285	-0.237663
	1.93451	-0.2371
	1.93618	-0.235773
	1.93784	-0.237067
	1.9395	-0.235713
	1.94117	-0.235528
	1.94283	-0.235647
	1.94449	-0.235619
	1.94616	-0.23721
	1.94782	-0.239063
	1.94948	-0.23913
	1.95115	-0.240266
	1.95281	-0.239551
	1.95447	-0.239751
	1.95614	-0.241586
	1.9578	-0.242628
	1.95947	-0.244961
	1.96113	-0.245903
	1.96279	-0.244949
	1.96446	-0.244538
	1.96612	-0.245082
	1.96778	-0.245346
	1.96944	-0.245554
	1.97111	-0.246408
	1.97277	-0.247558
	1.97443	-0.246013
	1.9761	-0.244796
	1.97776	-0.245775
	1.97943	-0.24439
	1.98109	-0.244862
	1.98275	-0.245351
	1.98442	-0.245381
	1.98608	-0.245142
	1.98774	-0.243967
	1.98941	-0.24416
	1.99107	-0.244827
	1.99273	-0.245638
	1.9944	-0.24657
	1.99606	-0.24718
	1.99772	-0.246805
	1.99939	-0.247535
	2.00105	-0.246141
	2.00271	-0.244794
	2.00438	-0.246152
	2.00604	-0.247658
	2.0077	-0.248716
	2.00937	-0.249519
	2.01103	-0.249912
	2.01269	-0.250835
	2.01436	-0.250798
	2.01602	-0.25184
	2.01769	-0.253142
	2.01935	-0.25451
	2.02101	-0.257062
	2.02268	-0.257543
	2.02434	-0.258307
	2.026	-0.258728
	2.02766	-0.259626
	2.02933	-0.26224
	2.03099	-0.263688
	2.03266	-0.266357
	2.03432	-0.267274
	2.03598	-0.266765
	2.03765	-0.26622
	2.03931	-0.267123
	2.04097	-0.267601
	2.04264	-0.268694
	2.0443	-0.270579
	2.04596	-0.268541
	2.04763	-0.269175
	2.04929	-0.267445
	2.05095	-0.267463
	2.05262	-0.267767
	2.05428	-0.265952
	2.05594	-0.26563
	2.05761	-0.26746
	2.05927	-0.268347
	2.06093	-0.268452
	2.0626	-0.26694
	2.06426	-0.266937
	2.06592	-0.26732
	2.06759	-0.269577
	2.06925	-0.270211
	2.07091	-0.269537
	2.07258	-0.268919
	2.07424	-0.268682
	2.07591	-0.269635
	2.07757	-0.269257
	2.07923	-0.271695
	2.08089	-0.271775
	2.08256	-0.273195
	2.08422	-0.273108
	2.08589	-0.272587
	2.08755	-0.274348
	2.08921	-0.274296
	2.09088	-0.275802
	2.09254	-0.275281
	2.0942	-0.277649
	2.09587	-0.27989
	2.09753	-0.280274
	2.09919	-0.278557
	2.10086	-0.280114
	2.10252	-0.282091
	2.10418	-0.283713
	2.10585	-0.286715
	2.10751	-0.288145
	2.10917	-0.288542
	2.11084	-0.289614
	2.1125	-0.290265
	2.11416	-0.290988
	2.11583	-0.291664
	2.11749	-0.28991
	2.11915	-0.291374
	2.12082	-0.29074
	2.12248	-0.29315
	2.12414	-0.291732
	2.12581	-0.293759
	2.12747	-0.295728
	2.12913	-0.294759
	2.1308	-0.294985
	2.13246	-0.294063
	2.13413	-0.295166
	2.13579	-0.292783
	2.13745	-0.29313
	2.13911	-0.294939
	2.14078	-0.295757
	2.14244	-0.294957
	2.14411	-0.294432
	2.14577	-0.295728
	2.14743	-0.294511
	2.14909	-0.293076
	2.15076	-0.292603
	2.15242	-0.292926
	2.15409	-0.295197
	2.15575	-0.297756
	2.15741	-0.29643
	2.15908	-0.297043
	2.16074	-0.298702
	2.1624	-0.299959
	2.16407	-0.299171
	2.16573	-0.299312
	2.16739	-0.29755
	2.16906	-0.298269
	2.17072	-0.301817
	2.17238	-0.303988
	2.17405	-0.304989
	2.17571	-0.306183
	2.17737	-0.309203
	2.17904	-0.309292
	2.1807	-0.309732
	2.18236	-0.309749
	2.18403	-0.308759
	2.18569	-0.309988
	2.18735	-0.311145
	2.18902	-0.313474
	2.19068	-0.315641
	2.19234	-0.316299
	2.19401	-0.317318
	2.19567	-0.315971
	2.19733	-0.315879
	2.199	-0.316527
	2.20066	-0.318481
	2.20233	-0.317688
	2.20399	-0.317371
	2.20565	-0.3169
	2.20731	-0.317671
	2.20898	-0.319451
	2.21064	-0.319316
	2.21231	-0.319093
	2.21397	-0.318301
	2.21563	-0.319898
	2.2173	-0.320554
	2.21896	-0.320903
	2.22062	-0.321796
	2.22229	-0.32196
	2.22395	-0.32293
	2.22561	-0.32376
	2.22728	-0.324983
	2.22894	-0.324993
	2.2306	-0.323843
	2.23227	-0.324254
	2.23393	-0.323707
	2.23559	-0.323827
	2.23726	-0.324528
	2.23892	-0.324408
	2.24058	-0.327191
	2.24225	-0.325353
	2.24391	-0.326256
	2.24557	-0.327051
	2.24724	-0.328144
	2.2489	-0.329083
	2.25056	-0.330472
	2.25223	-0.330544
	2.25389	-0.331365
	2.25555	-0.331943
	2.25722	-0.333295
	2.25888	-0.333609
	2.26055	-0.334397
	2.26221	-0.334535
	2.26387	-0.334855
	2.26553	-0.337112
	2.2672	-0.34065
	2.26886	-0.340717
	2.27053	-0.340653
	2.27219	-0.341391
	2.27385	-0.341369
	2.27552	-0.342767
	2.27718	-0.343056
	2.27884	-0.343195
	2.28051	-0.344453
	2.28217	-0.343431
	2.28383	-0.345881
	2.2855	-0.348095
	2.28716	-0.348553
	2.28882	-0.349739
	2.29049	-0.349192
	2.29215	-0.348598
	2.29381	-0.348867
	2.29548	-0.347834
	2.29714	-0.348542
	2.2988	-0.348718
	2.30047	-0.350293
	2.30213	-0.349247
	2.30379	-0.3514
	2.30546	-0.350654
	2.30712	-0.348877
	2.30878	-0.348728
	2.31045	-0.349033
	2.31211	-0.349642
	2.31377	-0.350451
	2.31544	-0.351272
	2.3171	-0.351691
	2.31876	-0.351715
	2.32043	-0.351705
	2.32209	-0.350131
	2.32375	-0.350395
	2.32542	-0.350019
	2.32708	-0.351208
	2.32875	-0.351878
	2.33041	-0.352454
	2.33207	-0.354185
	2.33373	-0.355363
	2.3354	-0.357017
	2.33706	-0.359931
	2.33873	-0.359321
	2.34039	-0.358562
	2.34205	-0.359272
	2.34372	-0.35905
	2.34538	-0.359003
	2.34704	-0.360065
	2.34871	-0.362022
	2.35037	-0.361555
	2.35203	-0.36133
	2.3537	-0.36153
	2.35536	-0.361517
	2.35702	-0.361094
	2.35869	-0.360949
	2.36035	-0.361556
	2.36201	-0.363642
	2.36368	-0.365644
	2.36534	-0.36669
	2.367	-0.368361
	2.36867	-0.367302
	2.37033	-0.368138
	2.37199	-0.369995
	2.37366	-0.369784
	2.37532	-0.369166
	2.37698	-0.366919
	2.37865	-0.36605
	2.38031	-0.367213
	2.38198	-0.367536
	2.38364	-0.366217
	2.3853	-0.366296
	2.38697	-0.364559
	2.38863	-0.363602
	2.39029	-0.362988
	2.39195	-0.363186
	2.39362	-0.364765
	2.39528	-0.364419
	2.39695	-0.364941
	2.39861	-0.365007
	2.40027	-0.366067
	2.40194	-0.367129
	2.4036	-0.367092
	2.40526	-0.368203
	2.40693	-0.369867
	2.40859	-0.369118
	2.41025	-0.368848
	2.41192	-0.368838
	2.41358	-0.36808
	2.41524	-0.368494
	2.41691	-0.370751
	2.41857	-0.374451
	2.42023	-0.375186
	2.4219	-0.374675
	2.42356	-0.375078
	2.42522	-0.376289
	2.42689	-0.377806
	2.42855	-0.378895
	2.43021	-0.379225
	2.43188	-0.380349
	2.43354	-0.380839
	2.4352	-0.381092
	2.43687	-0.381928
	2.43853	-0.384188
	2.4402	-0.383755
	2.44186	-0.383826
	2.44352	-0.38376
	2.44518	-0.384585
	2.44685	-0.384602
	2.44851	-0.384688
	2.45018	-0.386818
	2.45184	-0.387029
	2.4535	-0.387455
	2.45517	-0.388857
	2.45683	-0.39187
	2.45849	-0.391327
	2.46016	-0.389117
	2.46182	-0.388927
	2.46348	-0.389603
	2.46515	-0.390973
	2.46681	-0.391329
	2.46847	-0.392297
	2.47014	-0.394357
	2.4718	-0.39634
	2.47346	-0.396714
	2.47513	-0.396044
	2.47679	-0.396703
	2.47845	-0.397807
	2.48012	-0.397958
	2.48178	-0.399624
	2.48344	-0.401703
	2.48511	-0.402291
	2.48677	-0.401347
	2.48843	-0.40119
	2.4901	-0.400035
	2.49176	-0.398082
	2.49342	-0.399677
	2.49509	-0.399163
	2.49675	-0.398185
	2.49842	-0.397026
	2.50008	-0.397187
	2.50174	-0.400305
	2.5034	-0.40115
	2.50507	-0.402509
	2.50673	-0.403351
	2.5084	-0.405025
	2.51006	-0.406024
	2.51172	-0.406491
	2.51339	-0.407224
	2.51505	-0.407571
	2.51671	-0.408892
	2.51838	-0.408568
	2.52004	-0.409904
	2.5217	-0.407703
	2.52337	-0.407749
	2.52503	-0.409312
	2.52669	-0.409308
	2.52836	-0.410183
	2.53002	-0.410821
	2.53168	-0.412127
	2.53335	-0.414202
	2.53501	-0.414091
	2.53667	-0.415292
	2.53834	-0.416765
	2.54	-0.417279
	2.54166	-0.417299
	2.54333	-0.418265
	2.54499	-0.417657
	2.54665	-0.416522
	2.54832	-0.417314
	2.54998	-0.416626
	2.55164	-0.41616
	2.55331	-0.41603
	2.55497	-0.415275
	2.55663	-0.416519
	2.5583	-0.416483
	2.55996	-0.416338
	2.56162	-0.416321
	2.56329	-0.419598
	2.56495	-0.420932
	2.56662	-0.420774
	2.56828	-0.420754
	2.56994	-0.422036
	2.5716	-0.424445
	2.57327	-0.424559
	2.57493	-0.424203
	2.5766	-0.424739
	2.57826	-0.423433
	2.57992	-0.421764
	2.58159	-0.423315
	2.58325	-0.421684
	2.58491	-0.420821
	2.58658	-0.422421
	2.58824	-0.423527
	2.5899	-0.423819
	2.59157	-0.424393
	2.59323	-0.424761
	2.59489	-0.425341
	2.59656	-0.428039
	2.59822	-0.429156
	2.59988	-0.430051
	2.60155	-0.430813
	2.60321	-0.430242
	2.60487	-0.430906
	2.60654	-0.431005
	2.6082	-0.428829
	2.60986	-0.42969
	2.61153	-0.429744
	2.61319	-0.427455
	2.61485	-0.428208
	2.61652	-0.429488
	2.61818	-0.430234
	2.61985	-0.431318
	2.62151	-0.433102
	2.62317	-0.432195
	2.62484	-0.433994
	2.6265	-0.432839
	2.62816	-0.435521
	2.62982	-0.435636
	2.63149	-0.436314
	2.63315	-0.435961
	2.63482	-0.436836
	2.63648	-0.436217
	2.63814	-0.436451
	2.63981	-0.435374
	2.64147	-0.435172
	2.64313	-0.436987
	2.6448	-0.437767
	2.64646	-0.436287
	2.64812	-0.43656
	2.64979	-0.437513
	2.65145	-0.436916
	2.65311	-0.436993
	2.65478	-0.437831
	2.65644	-0.437319
	2.6581	-0.435672
	2.65977	-0.43516
	2.66143	-0.435481
	2.66309	-0.433574
	2.66476	-0.433652
	2.66642	-0.435198
	2.66808	-0.434692
	2.66975	-0.433209
	2.67141	-0.434816
	2.67307	-0.434347
	2.67474	-0.435405
	2.6764	-0.434475
	2.67807	-0.436748
	2.67973	-0.436374
	2.68139	-0.434938
	2.68305	-0.435847
	2.68472	-0.435822
	2.68638	-0.437507
	2.68804	-0.436495
	2.68971	-0.436663
	2.69137	-0.43818
	2.69304	-0.442459
	2.6947	-0.442965
	2.69636	-0.441963
	2.69803	-0.442981
	2.69969	-0.444259
	2.70135	-0.447497
	2.70302	-0.448559
	2.70468	-0.452067
	2.70634	-0.452429
	2.70801	-0.453385
	2.70967	-0.455307
	2.71133	-0.453995
	2.713	-0.454974
	2.71466	-0.456398
	2.71632	-0.457343
	2.71799	-0.456895
	2.71965	-0.455906
	2.72131	-0.455486
	2.72298	-0.457241
	2.72464	-0.458352
	2.7263	-0.458338
	2.72797	-0.457247
	2.72963	-0.459537
	2.73129	-0.459309
	2.73296	-0.458273
	2.73462	-0.455892
	2.73628	-0.456073
	2.73795	-0.458106
	2.73961	-0.457649
	2.74127	-0.459421
	2.74294	-0.45907
	2.7446	-0.459933
	2.74627	-0.460007
	2.74793	-0.460704
	2.74959	-0.461301
	2.75126	-0.461118
	2.75292	-0.463026
	2.75458	-0.46121
	2.75625	-0.459965
	2.75791	-0.459243
	2.75957	-0.462495
	2.76124	-0.463667
	2.7629	-0.464801
	2.76456	-0.466189
	2.76623	-0.466128
	2.76789	-0.465822
	2.76955	-0.466224
	2.77122	-0.467097
	2.77288	-0.46909
	2.77454	-0.470514
	2.77621	-0.471846
	2.77787	-0.473022
	2.77953	-0.472567
	2.7812	-0.473567
	2.78286	-0.471764
	2.78452	-0.46966
	2.78619	-0.468969
	2.78785	-0.468527
	2.78951	-0.467733
	2.79118	-0.467946
	2.79284	-0.465725
	2.7945	-0.465491
	2.79617	-0.466867
	2.79783	-0.467647
	2.79949	-0.4682
	2.80116	-0.466422
	2.80282	-0.466718
	2.80449	-0.467101
	2.80615	-0.465056
	2.80781	-0.465727
	2.80947	-0.466398
	2.81114	-0.467064
	2.8128	-0.4662
	2.81447	-0.464229
	2.81613	-0.465094
	2.81779	-0.463799
	2.81946	-0.464183
	2.82112	-0.465933
	2.82278	-0.466741
	2.82445	-0.466144
	2.82611	-0.467808
	2.82777	-0.467538
	2.82944	-0.468312
	2.8311	-0.469033
	2.83276	-0.468603
	2.83443	-0.470525
	2.83609	-0.47044
	2.83775	-0.470261
	2.83942	-0.470945
	2.84108	-0.47164
	2.84274	-0.472301
	2.84441	-0.471515
	2.84607	-0.470579
	2.84773	-0.472336
	2.8494	-0.472354
	2.85106	-0.472086
	2.85272	-0.472315
	2.85439	-0.473027
	2.85605	-0.475984
	2.85771	-0.476118
	2.85938	-0.476202
	2.86104	-0.475347
	2.86271	-0.473716
	2.86437	-0.473921
	2.86603	-0.474827
	2.86769	-0.475488
	2.86936	-0.474688
	2.87102	-0.474912
	2.87269	-0.474708
	2.87435	-0.473948
	2.87601	-0.474512
	2.87768	-0.476033
	2.87934	-0.476303
	2.881	-0.476644
	2.88267	-0.47642
	2.88433	-0.476397
	2.88599	-0.476808
	2.88766	-0.475389
	2.88932	-0.476015
	2.89098	-0.476711
	2.89265	-0.477397
	2.89431	-0.477122
	2.89597	-0.477311
	2.89764	-0.476088
	2.8993	-0.475948
	2.90096	-0.477865
	2.90263	-0.477361
	2.90429	-0.478464
	2.90595	-0.477855
	2.90762	-0.478896
	2.90928	-0.478754
	2.91094	-0.480937
	2.91261	-0.47928
	2.91427	-0.479553
	2.91593	-0.481665
	2.9176	-0.481857
	2.91926	-0.480358
	2.92092	-0.480652
	2.92259	-0.48005
	2.92425	-0.480402
	2.92591	-0.480036
	2.92758	-0.480298
	2.92924	-0.482485
	2.93091	-0.482094
	2.93257	-0.481482
	2.93423	-0.480841
	2.93589	-0.482261
	2.93756	-0.4827
	2.93922	-0.482746
	2.94089	-0.482613
	2.94255	-0.483146
	2.94421	-0.484618
	2.94588	-0.485552
	2.94754	-0.484708
	2.9492	-0.484648
	2.95087	-0.483934
	2.95253	-0.484153
	2.95419	-0.487356
	2.95586	-0.48856
	2.95752	-0.487327
	2.95918	-0.489901
	2.96085	-0.492354
	2.96251	-0.49206
	2.96417	-0.493153
	2.96584	-0.493198
	2.9675	-0.492839
	2.96916	-0.49435
	2.97083	-0.492877
	2.97249	-0.492494
	2.97415	-0.493582
	2.97582	-0.494465
	2.97748	-0.493693
	2.97914	-0.493513
	2.98081	-0.493935
	2.98247	-0.492931
	2.98414	-0.491157
	2.9858	-0.490118
	2.98746	-0.488794
	2.98913	-0.488899
	2.99079	-0.489284
	2.99245	-0.490559
	2.99411	-0.489859
	2.99578	-0.48872
	2.99744	-0.488437
	2.99911	-0.488246
	3.00077	-0.487756
	3.00243	-0.487806
	3.0041	-0.488406
	3.00576	-0.486326
	3.00742	-0.486856
	3.00909	-0.486735
	3.01075	-0.485372
	3.01241	-0.486672
	3.01408	-0.487197
	3.01574	-0.484631
	3.0174	-0.484218
	3.01907	-0.482568
	3.02073	-0.481975
	3.02239	-0.481543
	3.02406	-0.48079
	3.02572	-0.480888
	3.02738	-0.481318
	3.02905	-0.482043
	3.03071	-0.483207
	3.03237	-0.481943
	3.03404	-0.480481
	3.0357	-0.480262
	3.03736	-0.481217
	3.03903	-0.481781
	3.04069	-0.48133
	3.04236	-0.478767
	3.04402	-0.477279
	3.04568	-0.477075
	3.04734	-0.478798
	3.04901	-0.477424
	3.05067	-0.477816
	3.05233	-0.480759
	3.054	-0.482169
	3.05566	-0.483653
	3.05733	-0.485391
	3.05899	-0.486234
	3.06065	-0.487197
	3.06232	-0.48746
	3.06398	-0.487953
	3.06564	-0.4901
	3.06731	-0.491276
	3.06897	-0.492067
	3.07063	-0.493185
	3.0723	-0.492071
	3.07396	-0.494082
	3.07562	-0.494205
	3.07729	-0.494653
	3.07895	-0.494335
	3.08061	-0.494347
	3.08228	-0.495665
	3.08394	-0.496962
	3.0856	-0.497802
	3.08727	-0.498988
	3.08893	-0.499713
	3.09059	-0.500745
	3.09226	-0.50193
	3.09392	-0.498594
	3.09558	-0.498892
	3.09725	-0.498233
	3.09891	-0.497752
	3.10058	-0.498976
	3.10224	-0.499568
	3.1039	-0.500365
	3.10556	-0.499127
	3.10723	-0.499292
	3.10889	-0.49776
	3.11056	-0.496448
	3.11222	-0.494791
	3.11388	-0.497254
	3.11555	-0.498218
	3.11721	-0.498804
	3.11887	-0.499725
	3.12054	-0.500214
	3.1222	-0.498959
	3.12386	-0.498827
	3.12553	-0.498565
	3.12719	-0.498757
	3.12885	-0.50063
	3.13052	-0.498854
	3.13218	-0.498452
	3.13384	-0.497995
	3.13551	-0.500122
	3.13717	-0.498663
	3.13883	-0.496853
	3.1405	-0.498339
	3.14216	-0.497452
	3.14382	-0.497299
	3.14549	-0.496993
	3.14715	-0.497195
	3.14881	-0.496163
	3.15048	-0.497437
	3.15214	-0.49872
	3.1538	-0.498823
	3.15547	-0.497487
	3.15713	-0.495638
	3.1588	-0.494509
	3.16046	-0.494213
	3.16212	-0.493602
	3.16378	-0.496296
	3.16545	-0.495868
	3.16711	-0.497481
	3.16878	-0.497417
	3.17044	-0.495421
	3.1721	-0.495392
	3.17376	-0.495374
	3.17543	-0.495116
	3.17709	-0.493177
	3.17876	-0.493888
	3.18042	-0.496204
	3.18208	-0.496301
	3.18375	-0.496324
	3.18541	-0.49686
	3.18707	-0.4978
	3.18874	-0.498578
	3.1904	-0.499598
	3.19206	-0.499223
	3.19373	-0.499667
	3.19539	-0.501616
	3.19705	-0.501614
	3.19872	-0.502355
	3.20038	-0.503516
	3.20204	-0.504443
	3.20371	-0.504883
	3.20537	-0.502436
	3.20703	-0.50317
	3.2087	-0.501775
	3.21036	-0.503136
	3.21202	-0.503138
	3.21369	-0.504889
	3.21535	-0.506717
	3.21701	-0.50876
	3.21868	-0.509602
	3.22034	-0.510418
	3.222	-0.508973
	3.22367	-0.507548
	3.22533	-0.508015
	3.227	-0.506178
	3.22866	-0.505766
	3.23032	-0.506437
	3.23198	-0.506495
	3.23365	-0.507488
	3.23531	-0.508103
	3.23698	-0.507951
	3.23864	-0.507533
	3.2403	-0.508103
	3.24197	-0.50669
	3.24363	-0.505407
	3.24529	-0.503333
	3.24696	-0.505053
	3.24862	-0.505388
	3.25028	-0.506488
	3.25195	-0.506686
	3.25361	-0.506552
	3.25527	-0.505185
	3.25694	-0.503399
	3.2586	-0.502266
	3.26026	-0.502331
	3.26193	-0.499755
	3.26359	-0.501447
	3.26525	-0.503006
	3.26692	-0.50143
	3.26858	-0.502141
	3.27024	-0.501981
	3.27191	-0.50208
	3.27357	-0.500483
	3.27523	-0.501205
	3.2769	-0.500841
	3.27856	-0.499593
	3.28023	-0.498767
	3.28189	-0.497658
	3.28355	-0.498609
	3.28521	-0.499036
	3.28688	-0.501566
	3.28854	-0.500798
	3.2902	-0.501414
	3.29187	-0.501883
	3.29353	-0.501702
	3.2952	-0.503722
	3.29686	-0.504336
	3.29852	-0.505142
	3.30019	-0.503457
	3.30185	-0.503413
	3.30351	-0.504864
	3.30518	-0.503666
	3.30684	-0.502504
	3.3085	-0.50206
	3.31017	-0.501723
	3.31183	-0.503431
	3.31349	-0.504887
	3.31516	-0.50586
	3.31682	-0.505784
	3.31848	-0.505507
	3.32015	-0.507782
	3.32181	-0.509756
	3.32347	-0.512011
	3.32514	-0.512362
[truncated: 12,566 more rows]

## Sheet: Supplemetary Fig. 1n
	(ml)	UV absorbance at 280 nm
	0.000809	0
	0.001641	0.003113
	0.002473	0.006226
	0.003304	0.006775
	0.004136	0.007812
	0.004968	0.008606
	0.005799	0.009582
	0.006631	0.010315
	0.007463	0.011414
	0.008294	0.013245
	0.009126	0.014343
	0.009958	0.014709
	0.010789	0.015625
	0.011621	0.016907
	0.012453	0.018005
	0.013284	0.019043
	0.014116	0.02002
	0.014948	0.020813
	0.015779	0.02124
	0.016611	0.02179
	0.017443	0.022522
	0.018274	0.023193
	0.019106	0.024048
	0.019938	0.025452
	0.020769	0.027527
	0.021601	0.029785
	0.022433	0.031555
	0.023264	0.033874
	0.024096	0.036255
	0.024928	0.038147
	0.025759	0.040832
	0.026591	0.044006
	0.027423	0.045898
	0.028254	0.047974
	0.029086	0.050659
	0.029918	0.052063
	0.030749	0.053345
	0.031581	0.054687
	0.032413	0.055176
	0.033244	0.054504
	0.034076	0.052185
	0.034908	0.048889
	0.035739	0.045837
	0.036571	0.042969
	0.037403	0.037781
	0.038234	0.030518
	0.039066	0.020203
	0.039898	0.009582
	0.040729	-0.001404
	0.041561	-0.015686
	0.042393	-0.032471
	0.043224	-0.050232
	0.044056	-0.069702
	0.044888	-0.090454
	0.045719	-0.112671
	0.046551	-0.137512
	0.047383	-0.165039
	0.048214	-0.194641
	0.049046	-0.226807
	0.049878	-0.262695
	0.050709	-0.300049
	0.051541	-0.339478
	0.052373	-0.382813
	0.053204	-0.429504
	0.054036	-0.479492
	0.054868	-0.533569
	0.055699	-0.591675
	0.056531	-0.652649
	0.057362	-0.717041
	0.058194	-0.787109
	0.059026	-0.861084
	0.059857	-0.939392
	0.060689	-1.02362
	0.061521	-1.11255
	0.062352	-1.20917
	0.063184	-1.31012
	0.064016	-1.41589
	0.064847	-1.52887
	0.065679	-1.64679
	0.066511	-1.7691
	0.067342	-1.89557
	0.068174	-2.02985
	0.069006	-2.17096
	0.069837	-2.32336
	0.070669	-2.49145
	0.071501	-2.67987
	0.072332	-2.88501
	0.073164	-3.10077
	0.073996	-3.31586
	0.074827	-3.526
	0.075659	-3.72522
	0.076491	-3.9148
	0.077322	-4.09528
	0.078154	-4.26679
	0.078986	-4.42926
	0.079817	-4.58258
	0.080649	-4.72687
	0.081481	-4.86438
	0.082312	-4.99506
	0.083144	-5.1192
	0.083976	-5.23718
	0.084807	-5.34961
	0.085639	-5.45734
	0.086471	-5.55627
	0.087302	-5.65466
	0.088134	-5.75067
	0.088966	-5.84369
	0.089797	-5.93286
	0.090629	-6.01886
	0.091461	-6.10113
	0.092292	-6.18127
	0.093124	-6.25964
	0.093956	-6.33368
	0.094787	-6.40363
	0.095619	-6.46918
	0.096451	-6.53113
	0.097282	-6.58838
	0.098114	-6.64191
	0.098946	-6.69043
	0.099777	-6.73261
	0.100609	-6.77032
	0.101441	-6.80377
	0.102272	-6.83105
	0.103104	-6.85315
	0.103936	-6.86688
	0.104767	-6.87518
	0.105599	-6.87738
	0.106431	-6.87329
	0.107262	-6.86304
	0.108094	-6.84747
	0.108926	-6.82672
	0.109757	-6.80041
	0.110589	-6.76495
	0.111421	-6.71741
	0.112252	-6.6543
	0.113084	-6.57025
	0.113916	-6.46686
	0.114747	-6.35193
	0.115579	-6.23614
	0.116411	-6.12341
	0.117242	-6.02112
	0.118074	-5.92548
	0.118905	-5.83697
	0.119737	-5.75702
	0.120569	-5.68426
	0.1214	-5.61652
	0.122232	-5.55609
	0.123064	-5.50171
	0.123895	-5.45227
	0.124727	-5.40637
	0.125559	-5.36475
	0.12639	-5.32599
	0.127222	-5.28906
	0.128054	-5.25433
	0.128885	-5.21967
	0.129717	-5.18756
	0.130549	-5.15588
	0.13138	-5.12451
	0.132212	-5.09302
	0.133044	-5.06305
	0.133875	-5.03143
	0.134707	-4.99939
	0.135539	-4.96527
	0.13637	-4.93127
	0.137202	-4.89758
	0.138034	-4.86163
	0.138865	-4.82398
	0.139697	-4.78729
	0.140529	-4.7533
	0.14136	-4.71649
	0.142192	-4.67688
	0.143024	-4.63415
	0.143855	-4.58911
	0.144687	-4.54321
	0.145519	-4.49603
	0.14635	-4.44781
	0.147182	-4.39789
	0.148014	-4.34503
	0.148845	-4.29028
	0.149677	-4.23138
	0.150509	-4.17041
	0.15134	-4.10474
	0.152172	-4.03571
	0.153004	-3.96277
	0.153835	-3.88648
	0.154667	-3.80408
	0.155499	-3.71881
	0.15633	-3.63013
	0.157162	-3.53381
	0.157994	-3.43506
	0.158825	-3.33081
	0.159657	-3.2243
	0.160489	-3.11395
	0.16132	-3.00037
	0.162152	-2.88171
	0.162984	-2.76178
	0.163815	-2.63696
	0.164647	-2.50952
	0.165479	-2.38123
	0.16631	-2.25061
	0.167142	-2.11694
	0.167974	-1.98212
	0.168805	-1.8479
	0.169637	-1.71082
	0.170469	-1.57233
	0.1713	-1.43347
	0.172132	-1.29114
	0.172964	-1.14929
	0.173795	-1.00647
	0.174627	-0.864624
	0.175459	-0.722412
	0.17629	-0.575989
	0.177122	-0.433838
	0.177954	-0.293335
	0.178785	-0.151733
	0.179617	-0.013794
	0.180449	0.122681
	0.18128	0.256409
	0.182112	0.39032
	0.182943	0.523865
	0.183775	0.654724
	0.184607	0.781982
	0.185438	0.906738
	0.18627	1.02777
	0.187102	1.14539
	0.187933	1.2605
	0.188765	1.37256
	0.189597	1.48151
	0.190428	1.58453
	0.19126	1.68378
	0.192092	1.77759
	0.192923	1.86066
	0.193755	1.93402
	0.194587	2.00848
	0.195418	2.08118
	0.19625	2.14905
	0.197082	2.21149
	0.197913	2.26868
	0.198745	2.31928
	0.199577	2.3623
	0.200408	2.40234
	0.20124	2.43689
	0.202072	2.466
	0.202903	2.48908
	0.203735	2.50757
	0.204567	2.52118
	0.205398	2.53021
	0.20623	2.53552
	0.207062	2.53967
	0.207893	2.54077
	0.208725	2.53845
	0.209557	2.5321
	0.210388	2.52508
	0.21122	2.51483
	0.212052	2.50287
	0.212883	2.48956
	0.213715	2.47168
	0.214547	2.45349
	0.215378	2.43463
	0.21621	2.41449
	0.217042	2.39185
	0.217873	2.36768
	0.218705	2.34277
	0.219537	2.31665
	0.220368	2.29114
	0.2212	2.26587
	0.222032	2.24011
	0.222863	2.2132
	0.223695	2.18622
	0.224527	2.15784
	0.225358	2.13055
	0.22619	2.10352
	0.227022	2.07623
	0.227853	2.05182
	0.228685	2.02905
	0.229517	2.00519
	0.230348	1.98254
	0.23118	1.96118
	0.232012	1.94104
	0.232843	1.92194
	0.233675	1.90241
	0.234507	1.88379
	0.235338	1.86774
	0.23617	1.85156
	0.237002	1.83844
	0.237833	1.82483
	0.238665	1.81244
	0.239497	1.80054
	0.240328	1.78949
	0.24116	1.77985
	0.241992	1.7677
	0.242823	1.75751
	0.243655	1.7489
	0.244486	1.742
	0.245318	1.73547
	0.24615	1.72943
	0.246981	1.72418
	0.247813	1.71771
	0.248645	1.71204
	0.249476	1.70587
	0.250308	1.70093
	0.25114	1.69721
	0.251971	1.69238
	0.252803	1.68744
	0.253635	1.68231
	0.254466	1.67664
	0.255298	1.67102
	0.25613	1.66449
	0.256961	1.65723
	0.257793	1.65204
	0.258625	1.6474
	0.259456	1.64197
	0.260288	1.63739
	0.26112	1.63342
	0.261951	1.62994
	0.262783	1.62683
	0.263615	1.62274
	0.264446	1.61938
	0.265278	1.61578
	0.26611	1.61212
	0.266941	1.60931
	0.267773	1.60492
	0.268605	1.6004
	0.269436	1.59619
	0.270268	1.59094
	0.2711	1.58704
	0.271931	1.58148
	0.272763	1.57495
	0.273595	1.57056
	0.274426	1.565
	0.275258	1.56061
	0.27609	1.55701
	0.276921	1.55133
	0.277753	1.54553
	0.278585	1.53931
	0.279416	1.53381
	0.280248	1.52655
	0.28108	1.51886
	0.281911	1.51148
	0.282743	1.50513
	0.283575	1.49969
	0.284406	1.49438
	0.285238	1.48712
	0.28607	1.47998
	0.286901	1.47302
	0.287733	1.46491
	0.288565	1.45813
	0.289396	1.45306
	0.290228	1.44476
	0.29106	1.43671
	0.291891	1.42712
	0.292723	1.41852
	0.293555	1.41022
	0.294386	1.40436
	0.295218	1.39795
	0.29605	1.39301
	0.296881	1.38843
	0.297713	1.38379
	0.298545	1.37891
	0.299376	1.37378
	0.300208	1.36963
	0.30104	1.36505
	0.301871	1.35938
	0.302703	1.35388
	0.303535	1.34766
	0.304366	1.34064
	0.305198	1.33374
	0.306029	1.32678
	0.306861	1.32068
	0.307693	1.31519
	0.308524	1.30969
	0.309356	1.30518
	0.310188	1.30109
	0.311019	1.29688
	0.311851	1.29187
	0.312683	1.2868
	0.313514	1.28204
	0.314346	1.27789
	0.315178	1.27295
	0.316009	1.26739
	0.316841	1.26123
	0.317673	1.25537
	0.318504	1.25085
	0.319336	1.24536
	0.320168	1.24011
	0.320999	1.23474
	0.321831	1.23041
	0.322663	1.22632
	0.323494	1.22137
	0.324326	1.21606
	0.325158	1.20929
	0.325989	1.20239
	0.326821	1.19672
	0.327653	1.19153
	0.328484	1.18664
	0.329316	1.18286
	0.330148	1.17798
	0.330979	1.17236
	0.331811	1.16791
	0.332643	1.16321
	0.333474	1.15857
	0.334306	1.15491
	0.335138	1.15063
	0.335969	1.14526
	0.336801	1.14014
	0.337633	1.13538
	0.338464	1.12946
	0.339296	1.12317
	0.340128	1.11957
	0.340959	1.11517
	0.341791	1.10968
	0.342623	1.10468
	0.343454	1.10132
	0.344286	1.09705
	0.345118	1.09406
	0.345949	1.09076
	0.346781	1.08856
	0.347613	1.08698
	0.348444	1.08398
	0.349276	1.0813
	0.350108	1.07855
	0.350939	1.07562
	0.351771	1.07159
	0.352603	1.0672
	0.353434	1.06409
	0.354266	1.06104
	0.355098	1.05829
	0.355929	1.05621
	0.356761	1.05444
	0.357593	1.05194
	0.358424	1.04889
	0.359256	1.04694
	0.360088	1.04382
	0.360919	1.04016
	0.361751	1.03803
	0.362583	1.03485
	0.363414	1.03052
	0.364246	1.02643
	0.365078	1.02313
	0.365909	1.021
	0.366741	1.02033
	0.367573	1.01977
	0.368404	1.01733
	0.369236	1.01471
	0.370068	1.01196
	0.370899	1.00873
	0.371731	1.00641
	0.372562	1.00464
	0.373394	1.00256
	0.374226	0.999939
	0.375057	0.999207
	0.375889	0.997925
	0.376721	0.995789
	0.377552	0.994263
	0.378384	0.992981
	0.379216	0.99115
	0.380047	0.99054
	0.380879	0.990662
	0.381711	0.989746
	0.382542	0.989136
	0.383374	0.989624
	0.384206	0.98999
	0.385037	0.98938
	0.385869	0.988708
	0.386701	0.987671
	0.387532	0.988037
	0.388364	0.988403
	0.389196	0.987976
	0.390027	0.988098
	0.390859	0.988159
	0.391691	0.987976
	0.392522	0.987427
	0.393354	0.988342
	0.394186	0.98999
	0.395017	0.991089
	0.395849	0.991333
	0.396681	0.991516
	0.397512	0.991882
	0.398344	0.991333
	0.399176	0.991821
	0.400007	0.993225
	0.400839	0.992676
	0.401671	0.993408
	0.402502	0.994812
	0.403334	0.995483
	0.404166	0.996826
	0.404997	0.998352
	0.405829	1.00018
	0.406661	1.00262
	0.407492	1.00354
	0.408324	1.00317
	0.409156	1.00372
	0.409987	1.00549
	0.410819	1.00793
	0.411651	1.00909
	0.412482	1.01123
	0.413314	1.013
	0.414146	1.01367
	0.414977	1.01514
	0.415809	1.01849
	0.416641	1.02155
	0.417472	1.02319
	0.418304	1.02588
	0.419136	1.0282
	0.419967	1.03027
	0.420799	1.03198
	0.421631	1.03302
	0.422462	1.03412
	0.423294	1.03607
	0.424126	1.03821
	0.424957	1.04022
	0.425789	1.04144
	0.426621	1.04273
	0.427452	1.04474
	0.428284	1.0462
	0.429116	1.04846
	0.429947	1.04993
	0.430779	1.05017
	0.431611	1.05084
	0.432442	1.05096
	0.433274	1.05194
	0.434106	1.05432
	0.434937	1.05591
	0.435769	1.05603
	0.4366	1.05658
	0.437432	1.05756
	0.438264	1.05853
	0.439095	1.05951
	0.439927	1.06024
	0.440759	1.06171
	0.44159	1.06329
	0.442422	1.06476
	0.443254	1.0658
	0.444085	1.06647
	0.444917	1.06812
	0.445749	1.0705
	0.44658	1.07257
	0.447412	1.07434
	0.448244	1.07501
	0.449075	1.07605
	0.449907	1.07782
	0.450739	1.07922
	0.45157	1.08075
	0.452402	1.08234
	0.453234	1.08386
	0.454065	1.0849
	0.454897	1.08667
	0.455729	1.08899
	0.45656	1.09015
	0.457392	1.09058
	0.458224	1.09149
	0.459055	1.09271
	0.459887	1.0932
	0.460719	1.09406
	0.46155	1.09631
	0.462382	1.09601
	0.463214	1.0976
	0.464045	1.10071
	0.464877	1.10303
	0.465709	1.10376
	0.46654	1.10352
	0.467372	1.10376
	0.468204	1.10498
	0.469035	1.10638
	0.469867	1.10821
	0.470699	1.1084
	0.47153	1.10992
	0.472362	1.11383
	0.473194	1.11542
	0.474025	1.11694
	0.474857	1.11829
	0.475689	1.11871
	0.47652	1.12
	0.477352	1.12207
	0.478184	1.12439
	0.479015	1.12695
	0.479847	1.12982
	0.480679	1.13074
	0.48151	1.13275
	0.482342	1.13495
	0.483174	1.13635
	0.484005	1.13965
	0.484837	1.14148
	0.485669	1.14313
	0.4865	1.14447
	0.487332	1.14514
	0.488164	1.14685
	0.488995	1.14844
	0.489827	1.14941
	0.490659	1.15076
	0.49149	1.15204
	0.492322	1.15442
	0.493154	1.15656
	0.493985	1.15832
	0.494817	1.15991
	0.495649	1.1604
	0.49648	1.16217
	0.497312	1.16339
	0.498143	1.16492
	0.498975	1.16705
	0.499807	1.16943
	0.500638	1.172
	0.50147	1.17401
	0.502302	1.17621
	0.503133	1.1781
	0.503965	1.18121
	0.504797	1.18317
	0.505628	1.18378
	0.50646	1.18469
	0.507292	1.18664
	0.508123	1.18994
	0.508955	1.1933
	0.509787	1.19617
	0.510618	1.19739
	0.51145	1.19916
	0.512282	1.20117
	0.513113	1.20117
	0.513945	1.20136
	0.514777	1.20276
	0.515608	1.20429
	0.51644	1.20734
	0.517272	1.21045
	0.518103	1.21277
	0.518935	1.21405
	0.519767	1.21619
	0.520598	1.21692
	0.52143	1.21863
	0.522262	1.22113
	0.523093	1.22302
	0.523925	1.22406
	0.524757	1.22528
	0.525588	1.22388
	0.52642	1.22675
	0.527252	1.23047
	0.528083	1.23334
	0.528915	1.23517
	0.529747	1.23682
	0.530578	1.23852
	0.53141	1.2417
	0.532242	1.24432
	0.533073	1.24658
	0.533905	1.2475
	0.534737	1.24902
	0.535568	1.25165
	0.5364	1.2533
	0.537232	1.25842
	0.538063	1.26019
	0.538895	1.26294
	0.539727	1.26648
	0.540558	1.26843
	0.54139	1.26953
	0.542222	1.27014
	0.543053	1.27332
	0.543885	1.27661
	0.544717	1.27844
	0.545548	1.2818
	0.54638	1.28442
	0.547212	1.28735
	0.548043	1.28857
	0.548875	1.29169
	0.549707	1.29291
	0.550538	1.29413
	0.55137	1.29498
	0.552202	1.2984
	0.553033	1.30023
	0.553865	1.30347
	0.554697	1.3064
	0.555528	1.30951
	0.55636	1.31305
	0.557192	1.31799
	0.558023	1.32031
	0.558855	1.32172
	0.559687	1.32391
	0.560518	1.32623
	0.56135	1.32739
	0.562182	1.3302
	0.563013	1.33124
	0.563845	1.3338
	0.564677	1.33582
	0.565508	1.33722
	0.56634	1.34082
	0.567172	1.34485
	0.568003	1.34662
	0.568835	1.34747
	0.569667	1.34821
	0.570498	1.34918
	0.57133	1.35126
	0.572161	1.35339
	0.572993	1.35504
	0.573825	1.35736
	0.574656	1.35913
	0.575488	1.36084
	0.57632	1.362
	0.577151	1.36304
	0.577983	1.3656
	0.578815	1.36597
	0.579646	1.36792
	0.580478	1.36957
	0.58131	1.37122
	0.582141	1.37445
	0.582973	1.37665
	0.583805	1.38055
	0.584636	1.38238
	0.585468	1.38355
	0.5863	1.3858
	0.587131	1.38733
	0.587963	1.38867
	0.588795	1.39246
	0.589626	1.39502
	0.590458	1.39758
	0.59129	1.40167
	0.592121	1.40503
	0.592953	1.40772
	0.593785	1.40949
	0.594616	1.4126
	0.595448	1.41345
	0.59628	1.4154
	0.597111	1.41699
	0.597943	1.41858
	0.598775	1.41748
	0.599606	1.41858
	0.600438	1.42157
	0.60127	1.42401
	0.602101	1.42554
	0.602933	1.42767
	0.603765	1.43005
	0.604596	1.43439
	0.605428	1.43689
	0.60626	1.43921
	0.607091	1.44305
	0.607923	1.44409
	0.608755	1.44543
	0.609586	1.44891
	0.610418	1.45178
	0.61125	1.45709
	0.612081	1.46088
	0.612913	1.46442
	0.613745	1.46729
	0.614576	1.46954
	0.615408	1.47168
	0.61624	1.47516
	0.617071	1.4779
	0.617903	1.48163
	0.618735	1.48614
	0.619566	1.49048
	0.620398	1.49414
	0.62123	1.49701
	0.622061	1.49982
	0.622893	1.50244
	0.623725	1.50391
	0.624556	1.50641
	0.625388	1.50696
	0.62622	1.50995
	0.627051	1.51239
	0.627883	1.51471
	0.628715	1.51752
	0.629546	1.52124
	0.630378	1.52197
	0.631209	1.52484
	0.632041	1.52588
	0.632873	1.52801
	0.633704	1.53156
	0.634536	1.53406
	0.635368	1.53565
	0.636199	1.53772
	0.637031	1.54126
	0.637863	1.54413
	0.638694	1.5462
	0.639526	1.5484
	0.640358	1.55219
	0.641189	1.55505
	0.642021	1.55737
	0.642853	1.55872
	0.643684	1.56268
	0.644516	1.56549
	0.645348	1.56897
	0.646179	1.57123
	0.647011	1.57355
	0.647843	1.57507
	0.648674	1.57776
	0.649506	1.58136
	0.650338	1.58496
	0.651169	1.58758
	0.652001	1.59015
	0.652833	1.59131
	0.653664	1.59369
	0.654496	1.59534
	0.655328	1.59851
	0.656159	1.60284
	0.656991	1.60651
	0.657823	1.60821
	0.658654	1.61005
	0.659486	1.61261
	0.660318	1.61267
	0.661149	1.61462
	0.661981	1.61481
	0.662813	1.61865
	0.663644	1.6217
	0.664476	1.62366
	0.665308	1.62622
	0.666139	1.63025
	0.666971	1.63458
	0.667803	1.63702
	0.668634	1.64014
	0.669466	1.64288
	0.670298	1.64441
	0.671129	1.64825
	0.671961	1.65033
	0.672793	1.6532
	0.673624	1.65521
	0.674456	1.65649
	0.675288	1.65753
	0.676119	1.65949
	0.676951	1.66229
	0.677783	1.66626
	0.678614	1.66962
	0.679446	1.67273
	0.680278	1.6756
	0.681109	1.6781
	0.681941	1.67987
	0.682773	1.68268
	0.683604	1.68591
	0.684436	1.68957
	0.685268	1.69257
	0.686099	1.69586
	0.686931	1.69781
	0.687762	1.70032
	0.688594	1.70282
	0.689426	1.70605
	0.690257	1.70844
	0.691089	1.71179
	0.691921	1.71466
	0.692752	1.71704
	0.693584	1.72076
	0.694416	1.72357
	0.695247	1.72656
	0.696079	1.7298
	0.696911	1.73163
	0.697742	1.73279
	0.698574	1.7348
	0.699406	1.73914
	0.700237	1.74335
	0.701069	1.74658
	0.701901	1.74988
	0.702732	1.75207
	0.703564	1.75555
	0.704396	1.75818
	0.705227	1.76062
	0.706059	1.76355
	0.706891	1.76691
	0.707722	1.76868
	0.708554	1.76996
	0.709386	1.77301
	0.710217	1.77545
	0.711049	1.77783
	0.711881	1.78265
	0.712712	1.78369
	0.713544	1.78699
	0.714376	1.79102
	0.715207	1.79596
	0.716039	1.80078
	0.716871	1.80304
	0.717702	1.8064
	0.718534	1.81036
	0.719366	1.81226
	0.720197	1.81439
	0.721029	1.81757
	0.721861	1.82062
	0.722692	1.8255
	0.723524	1.82977
	0.724356	1.83221
	0.725187	1.83417
	0.726019	1.83594
	0.726851	1.83734
	0.727682	1.84027
	0.728514	1.84265
	0.729346	1.84454
	0.730177	1.84631
	0.731009	1.84863
	0.731841	1.85059
	0.732672	1.85205
	0.733504	1.85413
	0.734336	1.85681
	0.735167	1.85944
	0.735999	1.86206
	0.736831	1.86426
	0.737662	1.86591
	0.738494	1.86871
	0.739326	1.87176
	0.740157	1.87433
	0.740989	1.87543
	0.741821	1.87732
	0.742652	1.87933
	0.743484	1.88196
	0.744316	1.88525
	0.745147	1.88898
	0.745979	1.89221
	0.746811	1.89453
	0.747642	1.89679
	0.748474	1.89935
	0.749306	1.90198
	0.750137	1.90546
	0.750969	1.90759
	0.751801	1.90949
	0.752632	1.91193
	0.753464	1.91303
	0.754296	1.91553
	0.755127	1.91852
	0.755959	1.922
	0.756791	1.9234
	0.757622	1.92438
	0.758454	1.927
	0.759285	1.93066
	0.760117	1.93256
	0.760949	1.9342
	0.76178	1.93652
	0.762612	1.93848
	0.763444	1.94202
	0.764275	1.9444
	0.765107	1.94525
	0.765939	1.94788
	0.76677	1.9505
	0.767602	1.95239
	0.768434	1.95483
	0.769265	1.9566
	0.770097	1.95831
	0.770929	1.96179
	0.77176	1.96545
	0.772592	1.96783
	0.773424	1.97199
	0.774255	1.97553
	0.775087	1.97876
	0.775919	1.98096
	0.77675	1.98346
	0.777582	1.98541
	0.778414	1.98859
	0.779245	1.99194
	0.780077	1.99426
	0.780909	1.99689
	0.78174	1.99933
	0.782572	2.00195
	0.783404	2.00537
	0.784235	2.00861
	0.785067	2.01056
	0.785899	2.01166
	0.78673	2.01361
	0.787562	2.01526
	0.788394	2.01758
	0.789225	2.02033
	0.790057	2.02332
	0.790889	2.02576
	0.79172	2.02814
	0.792552	2.03131
	0.793384	2.03406
	0.794215	2.03632
	0.795047	2.039
	0.795879	2.04138
	0.79671	2.04273
	0.797542	2.04285
	0.798374	2.04498
	0.799205	2.04895
	0.800037	2.05219
	0.800869	2.05444
	0.8017	2.05688
	0.802532	2.06104
	0.803364	2.06482
	0.804195	2.06824
	0.805027	2.07086
	0.805859	2.07288
	0.80669	2.07581
	0.807522	2.07849
	0.808354	2.08124
	0.809185	2.08606
	0.810017	2.08997
	0.810849	2.09338
	0.81168	2.09821
	0.812512	2.10138
	0.813344	2.10468
	0.814175	2.10883
	0.815007	2.11176
	0.815839	2.11444
	0.81667	2.117
	0.817502	2.11975
	0.818334	2.12231
	0.819165	2.12579
	0.819997	2.12946
	0.820828	2.1322
	0.82166	2.13422
	0.822492	2.13648
	0.823323	2.14056
	0.824155	2.14392
	0.824987	2.1463
	0.825818	2.14856
	0.82665	2.1521
	0.827482	2.15552
	0.828313	2.15814
	0.829145	2.1604
	0.829977	2.16333
	0.830808	2.16736
	0.83164	2.17041
	0.832472	2.17346
	0.833303	2.17621
	0.834135	2.17865
	0.834967	2.18231
	0.835798	2.18671
	0.83663	2.19135
	0.837462	2.19611
	0.838293	2.20026
	0.839125	2.20374
	0.839957	2.20624
	0.840788	2.20734
	0.84162	2.20905
	0.842452	2.21057
	0.843283	2.21307
	0.844115	2.21545
	0.844947	2.21808
	0.845778	2.22015
	0.84661	2.22119
	0.847442	2.22333
	0.848273	2.22632
	0.849105	2.2298
	0.849937	2.23267
	0.850768	2.23474
	0.8516	2.23724
	0.852432	2.24048
	0.853263	2.24249
	0.854095	2.24634
	0.854927	2.24896
	0.855758	2.25049
	0.85659	2.25207
	0.857422	2.25354
	0.858253	2.25647
	0.859085	2.25915
	0.859917	2.26215
	0.860748	2.26489
	0.86158	2.26691
	0.862412	2.26996
	0.863243	2.27344
	0.864075	2.27612
	0.864907	2.27759
	0.865738	2.2796
	0.86657	2.28241
	0.867402	2.28503
	0.868233	2.28876
	0.869065	2.29199
	0.869897	2.29529
	0.870728	2.29974
	0.87156	2.30304
	0.872392	2.3053
	0.873223	2.30792
	0.874055	2.31018
	0.874887	2.31268
	0.875718	2.31561
	0.87655	2.31873
	0.877382	2.32172
	0.878213	2.32269
	0.879045	2.32349
	0.879876	2.32642
	0.880708	2.32989
	0.88154	2.33325
	0.882371	2.33582
	0.883203	2.33826
	0.884035	2.34192
	0.884866	2.34503
	0.885698	2.3476
	0.88653	2.3501
	0.887361	2.35321
	0.888193	2.35785
	0.889025	2.3609
	0.889856	2.36279
	0.890688	2.36469
	0.89152	2.36786
	0.892351	2.36975
	0.893183	2.37146
	0.894015	2.37262
	0.894846	2.37592
	0.895678	2.37781
	0.89651	2.38074
	0.897341	2.3833
	0.898173	2.38782
	0.899005	2.39239
	0.899836	2.39502
	0.900668	2.39636
	0.9015	2.39716
	0.902331	2.39838
	0.903163	2.40131
	0.903995	2.40418
	0.904826	2.40631
	0.905658	2.40912
	0.90649	2.41205
	0.907321	2.41602
	0.908153	2.41888
	0.908985	2.422
	0.909816	2.42456
	0.910648	2.42706
	0.91148	2.42835
	0.912311	2.42944
	0.913143	2.43182
	0.913975	2.4342
	0.914806	2.43585
	0.915638	2.44031
	0.91647	2.4444
	0.917301	2.44745
	0.918133	2.44946
	0.918965	2.4519
	0.919796	2.45569
	0.920628	2.45966
	0.92146	2.46143
	0.922291	2.46326
	0.923123	2.46503
	0.923955	2.46875
	0.924786	2.47247
	0.925618	2.47583
	0.92645	2.47797
	0.927281	2.48096
	0.928113	2.48407
	0.928945	2.48663
	0.929776	2.4892
	0.930608	2.49298
	0.93144	2.49713
	0.932271	2.50043
	0.933103	2.50299
	0.933935	2.50641
	0.934766	2.51001
	0.935598	2.51318
	0.93643	2.51556
	0.937261	2.51782
	0.938093	2.51947
	0.938925	2.52185
	0.939756	2.52374
	0.940588	2.52588
	0.94142	2.52808
	0.942251	2.5318
	0.943083	2.53601
	0.943914	2.53973
	0.944746	2.54218
	0.945578	2.54358
	0.946409	2.54584
	0.947241	2.54919
	0.948073	2.55225
	0.948904	2.55438
	0.949736	2.55756
	0.950568	2.5611
	0.951399	2.56378
	0.952231	2.56598
	0.953063	2.57092
	0.953894	2.57336
	0.954726	2.57477
	0.955558	2.57672
	0.956389	2.57922
	0.957221	2.58221
	0.958053	2.58502
	0.958884	2.58679
	0.959716	2.58899
	0.960548	2.58997
	0.961379	2.5918
	0.962211	2.59467
	0.963043	2.59772
	0.963874	2.60059
	0.964706	2.60419
	0.965538	2.60632
	0.966369	2.60919
	0.967201	2.61072
	0.968033	2.6145
	0.968864	2.61664
	0.969696	2.61841
	0.970528	2.61914
	0.971359	2.62061
	0.972191	2.62183
	0.973023	2.62463
	0.973854	2.62769
	0.974686	2.62976
	0.975518	2.63184
	0.976349	2.63446
	0.977181	2.63739
	0.978013	2.6402
	0.978844	2.64288
	0.979676	2.6463
	0.980508	2.64899
	0.981339	2.65094
	0.982171	2.65277
	0.983003	2.65521
	0.983834	2.65729
	0.984666	2.65991
	0.985498	2.6629
	0.986329	2.66669
	0.987161	2.66949
	0.987993	2.67206
	0.988824	2.67487
	0.989656	2.67822
	0.990488	2.68054
	0.991319	2.68256
	0.992151	2.68439
	0.992983	2.6861
	0.993814	2.68921
	0.994646	2.6908
	0.995478	2.69342
	0.996309	2.69702
	0.997141	2.70099
	0.997973	2.70349
	0.998804	2.70367
	0.999636	2.70544
	1.00047	2.7085
	1.0013	2.71228
	1.00213	2.71674
	1.00296	2.72046
	1.00379	2.72082
	1.00463	2.7243
	1.00546	2.72772
	1.00629	2.73157
	1.00712	2.73389
	1.00795	2.73755
	1.00878	2.74121
	1.00962	2.74329
	1.01045	2.74616
	1.01128	2.7486
	1.01211	2.75287
	1.01294	2.75647
	1.01377	2.76105
	1.01461	2.76404
	1.01544	2.76605
	1.01627	2.7699
	1.0171	2.77466
	1.01793	2.77625
	1.01876	2.77924
	1.0196	2.78101
	1.02043	2.78485
	1.02126	2.78601
	1.02209	2.78894
	1.02292	2.79205
	1.02375	2.79511
	1.02459	2.79742
	1.02542	2.80231
	1.02625	2.80499
	1.02708	2.80743
	1.02791	2.80859
	1.02874	2.81262
	1.02958	2.81665
	1.03041	2.81982
	1.03124	2.823
	1.03207	2.82526
	1.0329	2.82806
	1.03373	2.82953
	1.03457	2.83337
	1.0354	2.83545
	1.03623	2.83936
	1.03706	2.84296
	1.03789	2.84576
	1.03872	2.849
	1.03956	2.85388
	1.04039	2.85626
	1.04122	2.85944
	1.04205	2.862
	1.04288	2.86352
	1.04371	2.86499
	1.04455	2.86883
	1.04538	2.87256
	1.04621	2.875
	1.04704	2.87677
	1.04787	2.8794
	1.0487	2.88238
	1.04954	2.88385
	1.05037	2.88672
	1.0512	2.88849
	1.05203	2.89227
	1.05286	2.89575
	1.05369	2.89807
	1.05452	2.90045
	1.05536	2.90234
	1.05619	2.90338
	1.05702	2.90613
	1.05785	2.90967
	1.05868	2.91296
	1.05951	2.91754
	1.06035	2.92023
	1.06118	2.92291
	1.06201	2.92316
	1.06284	2.92645
	1.06367	2.92914
	1.06451	2.9317
	1.06534	2.93396
	1.06617	2.93707
	1.067	2.9397
	1.06783	2.94183
	1.06866	2.94397
	1.0695	2.94733
	1.07033	2.94843
	1.07116	2.94952
	1.07199	2.95142
	1.07282	2.95392
	1.07365	2.9574
	1.07448	2.96118
	1.07532	2.96613
	1.07615	2.96735
	1.07698	2.96936
	1.07781	2.97015
	1.07864	2.97308
	1.07947	2.97699
	1.08031	2.98059
	1.08114	2.98383
	1.08197	2.98852
	1.0828	2.99152
	1.08363	2.99347
	1.08447	2.99725
	1.0853	2.99976
	1.08613	3.00079
	1.08696	3.00372
	1.08779	3.00586
	1.08862	3.00726
	1.08946	3.01001
	1.09029	3.01251
	1.09112	3.01752
	1.09195	3.02063
	1.09278	3.02484
	1.09361	3.02722
	1.09444	3.03027
	1.09528	3.03192
	1.09611	3.03406
	1.09694	3.03644
	1.09777	3.0401
	1.0986	3.04303
	1.09943	3.04431
	1.10027	3.04584
	1.1011	3.04669
	1.10193	3.04889
	1.10276	3.05249
	1.10359	3.05646
	1.10442	3.05878
	1.10526	3.06244
	1.10609	3.06598
	1.10692	3.06891
	1.10775	3.07221
	1.10858	3.07446
	1.10942	3.07739
	1.11025	3.08069
	1.11108	3.08283
	1.11191	3.08643
	1.11274	3.09015
	1.11357	3.09332
	1.11441	3.09619
	1.11524	3.09882
	1.11607	3.10132
	1.1169	3.10297
	1.11773	3.10663
	1.11856	3.1098
	1.11939	3.1145
	1.12023	3.11725
	1.12106	3.11877
	1.12189	3.1192
	1.12272	3.12
	1.12355	3.12158
	1.12438	3.12347
	1.12522	3.12683
	1.12605	3.12915
	1.12688	3.1322
	1.12771	3.13568
	1.12854	3.13898
	1.12938	3.14117
	1.13021	3.14477
	1.13104	3.14636
	1.13187	3.14954
	1.1327	3.15118
	1.13353	3.15295
	1.13437	3.1557
	1.1352	3.15863
	1.13603	3.16077
	1.13686	3.1637
	1.13769	3.1673
	1.13852	3.16992
	1.13935	3.17297
	1.14019	3.17584
	1.14102	3.17926
	1.14185	3.18292
	1.14268	3.18597
	1.14351	3.18897
	1.14434	3.1911
	1.14518	3.19482
	1.14601	3.19898
	1.14684	3.20166
	1.14767	3.20404
	1.1485	3.20801
	1.14933	3.20996
	1.15017	3.21271
	1.151	3.21503
	1.15183	3.21765
	1.15266	3.2204
	1.15349	3.22302
	1.15433	3.22522
	1.15516	3.2273
	1.15599	3.22894
	1.15682	3.23047
	1.15765	3.23199
	1.15848	3.23456
	1.15932	3.23785
	1.16015	3.24152
	1.16098	3.24438
	1.16181	3.24701
	1.16264	3.25049
	1.16347	3.25513
	1.1643	3.25879
	1.16514	3.26251
	1.16597	3.26605
	1.1668	3.26929
	1.16763	3.27197
	1.16846	3.27405
	1.16929	3.27631
	1.17013	3.27948
	1.17096	3.28369
	1.17179	3.28674
	1.17262	3.29004
	1.17345	3.29169
	1.17429	3.29382
	1.17512	3.29724
	1.17595	3.2995
	1.17678	3.302
	1.17761	3.30499
	1.17844	3.30762
	1.17928	3.31049
	1.18011	3.31378
	1.18094	3.31702
	1.18177	3.32031
	1.1826	3.32184
	1.18343	3.32269
	1.18426	3.32465
	1.1851	3.32611
	1.18593	3.32825
	1.18676	3.33014
	1.18759	3.33227
	1.18842	3.33398
	1.18925	3.3374
	1.19009	3.34027
	1.19092	3.34308
	1.19175	3.34607
	1.19258	3.34882
	1.19341	3.35205
	1.19425	3.35431
	1.19508	3.35577
	1.19591	3.35889
	1.19674	3.36249
	1.19757	3.36621
	1.1984	3.36981
	1.19924	3.37323
	1.20007	3.37537
	1.2009	3.37775
	1.20173	3.37946
	1.20256	3.38123
	1.20339	3.38379
	1.20423	3.3866
	1.20506	3.388
	1.20589	3.39032
	1.20672	3.39136
	1.20755	3.39349
	1.20838	3.39648
	1.20921	3.39856
	1.21005	3.40253
	1.21088	3.40601
	1.21171	3.4071
	1.21254	3.40784
	1.21337	3.41034
	1.2142	3.4137
	1.21504	3.41632
	1.21587	3.41895
	1.2167	3.42108
	1.21753	3.42383
	1.21836	3.42645
	1.2192	3.42847
	1.22003	3.43115
	1.22086	3.4339
	1.22169	3.43713
	1.22252	3.43964
	1.22335	3.44037
	1.22419	3.44281
	1.22502	3.44568
	1.22585	3.44806
	1.22668	3.4516
	1.22751	3.45526
	1.22834	3.45837
	1.22917	3.46082
	1.23001	3.46362
	1.23084	3.466
	1.23167	3.46765
	1.2325	3.47034
	1.23333	3.47278
	1.23416	3.47498
	1.235	3.47754
	1.23583	3.48041
	1.23666	3.4834
	1.23749	3.48627
	1.23832	3.48944
	1.23916	3.49225
	1.23999	3.49475
	1.24082	3.4967
	1.24165	3.49976
	1.24248	3.50324
	1.24331	3.50641
	1.24415	3.50934
	1.24498	3.51257
	1.24581	3.5155
	1.24664	3.51764
	1.24747	3.52008
	1.2483	3.5246
	1.24914	3.52801
	1.24997	3.53125
	1.2508	3.53406
	1.25163	3.53558
	1.25246	3.53906
	1.25329	3.54334
	1.25412	3.54791
	1.25496	3.55145
	1.25579	3.55566
	1.25662	3.56049
	1.25745	3.56457
	1.25828	3.56824
	1.25911	3.57068
	1.25995	3.57269
	1.26078	3.57562
	1.26161	3.57892
	1.26244	3.5816
	1.26327	3.58429
	1.2641	3.58643
	1.26494	3.59021
	1.26577	3.59277
	1.2666	3.59564
	1.26743	3.59912
	1.26826	3.60346
	1.26909	3.60675
	1.26993	3.60864
	1.27076	3.61127
	1.27159	3.61432
	1.27242	3.61792
	1.27325	3.62146
	1.27408	3.62396
	1.27492	3.62695
	1.27575	3.63074
	1.27658	3.63336
	1.27741	3.63586
	1.27824	3.63965
	1.27907	3.64264
	1.27991	3.64514
	1.28074	3.64783
	1.28157	3.65076
	1.2824	3.65411
	1.28323	3.6579
	1.28406	3.66095
	1.2849	3.66394
	1.28573	3.66693
	1.28656	3.66949
	1.28739	3.67108
	1.28822	3.67419
	1.28905	3.67706
	1.28989	3.67816
	1.29072	3.68024
	1.29155	3.68292
	1.29238	3.68573
	1.29321	3.6897
	1.29404	3.69183
	1.29488	3.69269
	1.29571	3.69434
	1.29654	3.69665
	1.29737	3.69879
	1.2982	3.70032
	1.29903	3.70184
	1.29987	3.70367
	1.3007	3.7063
	1.30153	3.70929
	1.30236	3.71149
	1.30319	3.71393
	1.30402	3.71735
	1.30486	3.72046
	1.30569	3.72357
	1.30652	3.72711
	1.30735	3.7312
	1.30818	3.73566
	1.30901	3.73981
	1.30985	3.74194
	1.31068	3.74548
	1.31151	3.74939
	1.31234	3.75195
	1.31317	3.75446
	1.314	3.75629
	1.31484	3.75806
	1.31567	3.76111
	1.3165	3.76386
	1.31733	3.7666
	1.31816	3.77118
	1.31899	3.77576
	1.31983	3.77814
	1.32066	3.78119
	1.32149	3.78332
	1.32232	3.78589
	1.32315	3.78986
	1.32398	3.79315
	1.32482	3.79498
	1.32565	3.79688
	1.32648	3.79974
	1.32731	3.80249
	1.32814	3.80512
	1.32897	3.80884
	1.32981	3.81201
	1.33064	3.81421
	1.33147	3.81738
	1.3323	3.82007
	1.33313	3.82196
	1.33396	3.82318
	1.3348	3.82422
	1.33563	3.82642
	1.33646	3.83002
	1.33729	3.83209
	1.33812	3.83423
	1.33895	3.83588
	1.33979	3.83875
	1.34062	3.84241
	1.34145	3.84473
	1.34228	3.84692
	1.34311	3.84973
	1.34394	3.85242
	1.34478	3.85504
	1.34561	3.85693
	1.34644	3.8587
	1.34727	3.86151
	1.3481	3.86438
	1.34893	3.86615
	1.34977	3.86804
	1.3506	3.86859
	1.35143	3.87085
	1.35226	3.87238
	1.35309	3.87323
	1.35392	3.87549
	1.35476	3.87836
	1.35559	3.88196
	1.35642	3.88428
	1.35725	3.88629
	1.35808	3.88843
	1.35891	3.88995
	1.35975	3.89166
	1.36058	3.89362
	1.36141	3.89557
	1.36224	3.89673
	1.36307	3.89856
	1.3639	3.90088
	1.36474	3.90228
	1.36557	3.90393
	1.3664	3.90668
	1.36723	3.90997
	1.36806	3.91174
	1.36889	3.91418
	1.36973	3.91498
	1.37056	3.91693
	1.37139	3.91937
	1.37222	3.92267
	1.37305	3.92627
	1.37388	3.92883
	1.37471	3.93042
	1.37555	3.93524
	1.37638	3.93817
	1.37721	3.94092
	1.37804	3.94354
	1.37887	3.94757
	1.3797	3.94922
	1.38054	3.95233
	1.38137	3.9538
	1.3822	3.95502
	1.38303	3.95813
	1.38386	3.96198
	1.3847	3.96454
	1.38553	3.96655
	1.38636	3.96893
	1.38719	3.97162
	1.38802	3.97467
	1.38885	3.97705
	1.38969	3.97906
	1.39052	3.98175
	1.39135	3.98395
	1.39218	3.98718
	1.39301	3.9895
	1.39384	3.99243
	1.39468	3.99701
	1.39551	4.0011
	1.39634	4.00433
	1.39717	4.00549
	1.398	4.00769
	1.39883	4.0108
	1.39966	4.01367
	1.4005	4.01685
	1.40133	4.01825
	1.40216	4.02087
	1.40299	4.02502
	1.40382	4.02887
	1.40465	4.03308
	1.40549	4.03595
	1.40632	4.03821
	1.40715	4.04089
	1.40798	4.04352
	1.40881	4.04474
	1.40965	4.04712
	1.41048	4.0498
	1.41131	4.05371
	1.41214	4.05554
	1.41297	4.05676
	1.4138	4.05963
	1.41464	4.06287
	1.41547	4.06586
	1.4163	4.06921
	1.41713	4.07214
	1.41796	4.07483
	1.41879	4.07752
	1.41962	4.07916
	1.42046	4.08136
	1.42129	4.08472
	1.42212	4.08734
	1.42295	4.09033
	1.42378	4.09369
	1.42461	4.09534
	1.42545	4.0965
	1.42628	4.09784
	1.42711	4.10236
	1.42794	4.10559
	1.42877	4.10877
	1.42961	4.11139
	1.43044	4.11438
	1.43127	4.11749
	1.4321	4.12012
	1.43293	4.1228
	1.43376	4.12518
	1.4346	4.12811
	1.43543	4.13104
	1.43626	4.13135
	1.43709	4.13373
	1.43792	4.13519
	1.43875	4.13709
	1.43958	4.14081
	1.44042	4.14343
	1.44125	4.14661
	1.44208	4.14996
	1.44291	4.15241
	1.44374	4.15515
	1.44457	4.15784
	1.44541	4.15949
	1.44624	4.16223
	1.44707	4.16388
	1.4479	4.16577
	1.44873	4.16846
	1.44956	4.17114
	1.4504	4.17297
	1.45123	4.17566
	1.45206	4.17932
	1.45289	4.18103
	1.45372	4.18463
	1.45456	4.19037
	1.45539	4.19226
	1.45622	4.1944
	1.45705	4.19702
	1.45788	4.19995
	1.45871	4.20038
	1.45955	4.20374
	1.46038	4.20691
	1.46121	4.2102
	1.46204	4.2124
	1.46287	4.21503
	1.4637	4.21753
	1.46453	4.22162
	1.46537	4.22437
	1.4662	4.22894
	1.46703	4.23321
	1.46786	4.23816
	1.46869	4.24054
	1.46952	4.24304
	1.47036	4.24634
	1.47119	4.24817
	1.47202	4.24914
	1.47285	4.25037
	1.47368	4.25214
	1.47452	4.2544
	1.47535	4.25775
	1.47618	4.26044
	1.47701	4.26379
	1.47784	4.26776
	1.47867	4.27148
	1.47951	4.27557
	1.48034	4.27893
	1.48117	4.28101
	1.482	4.28449
	1.48283	4.28717
	1.48366	4.28967
	1.48449	4.29352
	1.48533	4.29498
	1.48616	4.29639
	1.48699	4.29907
	1.48782	4.3017
	1.48865	4.3053
	1.48948	4.30811
	1.49032	4.31043
	1.49115	4.31281
	1.49198	4.31677
	1.49281	4.31982
	1.49364	4.32196
	1.49447	4.32507
	1.49531	4.32678
	1.49614	4.32812
	1.49697	4.33008
	1.4978	4.33246
	1.49863	4.33594
	1.49947	4.33917
	1.5003	4.34296
	1.50113	4.34601
	1.50196	4.34772
	1.50279	4.3501
	1.50362	4.35382
	1.50446	4.35748
	1.50529	4.36005
	1.50612	4.36194
	1.50695	4.36475
	1.50778	4.36645
	1.50861	4.36798
	1.50944	4.36932
	1.51028	4.37085
	1.51111	4.37421
	1.51194	4.3764
	1.51277	4.37964
	1.5136	4.38422
	1.51443	4.38757
	1.51527	4.39087
	1.5161	4.39441
	1.51693	4.39685
	1.51776	4.40112
	1.51859	4.40301
	1.51943	4.40564
	1.52026	4.40832
	1.52109	4.41003
	1.52192	4.41327
	1.52275	4.41681
	1.52358	4.41968
	1.52442	4.42157
	1.52525	4.4234
	1.52608	4.42535
	1.52691	4.4281
	1.52774	4.43012
	1.52857	4.43286
	1.5294	4.43518
	1.53024	4.43762
	1.53107	4.44037
	1.5319	4.4425
	1.53273	4.44556
	1.53356	4.44751
	1.53439	4.44946
	1.53523	4.45233
	1.53606	4.45416
	1.53689	4.45636
	1.53772	4.45923
	1.53855	4.46228
	1.53939	4.46497
	1.54022	4.46668
	1.54105	4.46704
	1.54188	4.46857
	1.54271	4.47119
	1.54354	4.47412
	1.54438	4.47784
	1.54521	4.48004
	1.54604	4.48187
	1.54687	4.48419
	1.5477	4.48596
	1.54853	4.48792
	1.54937	4.49017
	1.5502	4.49268
	1.55103	4.49597
	1.55186	4.49841
	1.55269	4.49957
	1.55352	4.50018
	1.55435	4.50183
	1.55519	4.50372
	1.55602	4.50519
	1.55685	4.50647
	1.55768	4.50818
	1.55851	4.51141
	1.55934	4.51367
	1.56018	4.51642
	1.56101	4.5191
	1.56184	4.52075
	1.56267	4.52228
	1.5635	4.52325
	1.56434	4.52545
	1.56517	4.52649
	1.566	4.53076
	1.56683	4.53326
	1.56766	4.53656
	1.56849	4.53961
	1.56932	4.54334
	1.57016	4.5459
	1.57099	4.54913
	1.57182	4.55182
	1.57265	4.55457
	1.57348	4.55847
	1.57431	4.56036
	1.57515	4.56403
	1.57598	4.56665
	1.57681	4.56848
	1.57764	4.57239
	1.57847	4.5755
	1.5793	4.57758
	1.58014	4.57996
	1.58097	4.58252
	1.5818	4.58478
	1.58263	4.58777
	1.58346	4.59051
	1.58429	4.59247
	1.58513	4.59497
	1.58596	4.59692
	1.58679	4.59918
	1.58762	4.60156
	1.58845	4.60406
	1.58928	4.60779
	1.59012	4.61108
	1.59095	4.61365
	1.59178	4.61621
	1.59261	4.61841
	1.59344	4.62116
	1.59427	4.62524
	1.59511	4.62982
	1.59594	4.63275
	1.59677	4.63489
	1.5976	4.63776
	1.59843	4.64124
	1.59926	4.64423
	1.6001	4.64655
	1.60093	4.64911
	1.60176	4.65167
	1.60259	4.65308
	1.60342	4.65491
	1.60425	4.65857
	1.60509	4.66278
	1.60592	4.6662
	1.60675	4.66974
	1.60758	4.67133
	1.60841	4.6734
	1.60924	4.67602
	1.61008	4.67841
	1.61091	4.68121
	1.61174	4.6842
	1.61257	4.68683
	1.6134	4.68726
	1.61423	4.68835
	1.61507	4.69019
	1.6159	4.69257
	1.61673	4.69568
	1.61756	4.69879
	1.61839	4.70215
	1.61922	4.70489
	1.62006	4.70819
	1.62089	4.71222
	1.62172	4.71527
	1.62255	4.71698
	1.62338	4.71881
	1.62421	4.7215
	1.62505	4.72437
	1.62588	4.72797
	1.62671	4.73023
	1.62754	4.73267
	1.62837	4.73468
	1.6292	4.73828
	1.63004	4.74121
	1.63087	4.74298
	1.6317	4.74518
	1.63253	4.74793
	1.63336	4.74988
	1.63419	4.75159
	1.63503	4.75397
	1.63586	4.75623
	1.63669	4.75757
	1.63752	4.76013
	1.63835	4.76318
	1.63918	4.76556
	1.64002	4.76807
	1.64085	4.77039
	1.64168	4.77332
	1.64251	4.77551
	1.64334	4.77698
	1.64417	4.77985
	1.64501	4.78345
	1.64584	4.78485
	1.64667	4.78595
	1.6475	4.78705
	1.64833	4.78857
	1.64916	4.79096
	1.65	4.79419
	1.65083	4.79724
	1.65166	4.79999
	1.65249	4.80328
	1.65332	4.80548
	1.65415	4.80774
	1.65499	4.81152
	1.65582	4.81592
	1.65665	4.81952
	1.65748	4.82263
	1.65831	4.82446
	1.65914	4.82611
	1.65998	4.82843
	1.66081	4.83057
	1.66164	4.83209
	1.66247	4.8327
[truncated: 26,532 more rows]
